# Supplementary material for: Transcriptomics Integrated with Metabolomics Reveals 2-Methoxy-1, 4-Naphthoquinone-Based Carbon Dots Induced Molecular Shifts in Penicillium italicum
Source: J Fungi (Basel). 2022 Apr 20;8(5):420. doi: 10.3390/jof8050420 (PMC9145997; doi:10.3390/jof8050420)
Supplement: Supplementary file 1 [file jof-08-00420-s001.zip]

Archive with 12 entries (10 files):
- Figure S1-3/
- Figure S1-3/Figure S1.tif
- Figure S1-3/Figure S2.tif
- Figure S1-3/Figure S3.tif
- New Table S1-7/
- New Table S1-7/Table S1.pdf
- New Table S1-7/Table S2.xlsx
- New Table S1-7/Table S3.xlsx
- New Table S1-7/Table S4.xlsx
- New Table S1-7/Table S5.xlsx
- New Table S1-7/Table S6.xlsx
- New Table S1-7/Table S7.xlsx
