# Supplementary material for: Transcriptomics Integrated with Metabolomics Reveals 2-Methoxy-1, 4-Naphthoquinone-Based Carbon Dots Induced Molecular Shifts in Penicillium italicum
Source: J Fungi (Basel). 2022 Apr 20;8(5):420. doi: 10.3390/jof8050420 (PMC9145997; doi:10.3390/jof8050420)
Supplement: Supplementary file 1 [file jof-08-00420-s001.zip › New Table S1-7/Table S2.xlsx]

## Sheet: Table S2
gene_id	i2_readcount	i_readcount	log2FoldChange	pvalue	padj	symbol	description
PITC_048240	22973.8	4226.58	2.442	5.0276e-225	4.9109e-221	KGO77451.1	hypothetical protein PITC_048240 [Penicillium italicum]
PITC_056110	2134.65	288.35	2.8911	6.0653e-196	2.9623e-192	KGO66718.1	Male sterility, NAD-binding [Penicillium italicum]
PITC_016950	3997.91	737.44	2.4379	3.0874e-188	1.0053e-184	KGO73939.1	Cerato-platanin [Penicillium italicum]
PITC_009440	20971.8	4767.05	2.1367	6.9621e-182	1.7002e-178	KGO67493.1	Pyridoxal phosphate-dependent transferase, major region, subdomain 1 [Penicillium italicum]
PITC_033420	11089.2	2505.17	2.1458	3.3774e-181	6.5982e-178	KGO75896.1	MIF4-like, type 1/2/3 [Penicillium italicum]
PITC_066160	4388	849.8	2.3643	1.4667e-153	2.3877e-150	KGO70935.1	Acyl-CoA dehydrogenase, N-terminal [Penicillium italicum]
PITC_014130	29050.1	7719.39	1.9122	6.1668e-139	8.6053e-136	KGO69523.1	hypothetical protein PITC_014130 [Penicillium italicum]
PITC_038580	2220	384.43	2.5216	9.3481e-139	1.1414e-135	KGO66978.1	hypothetical protein PITC_038580 [Penicillium italicum]
PITC_026810	1602.73	275.55	2.5388	1.5196e-138	1.6493e-135	XP_016601881.1	Amino acid/polyamine transporter I [Penicillium expansum]|KGO37399.1 Amino acid/polyamine transporter I [Penicillium expansum]|KGO38414.1 Amino acid/polyamine transporter I [Penicillium expansum]|KGO60897.1 Amino acid/polyamine transporter I [Penicillium expansum]
PITC_048910	35302.6	6576.42	2.4253	1.9055e-136	1.8613e-133	KGO67805.1	hypothetical protein PITC_048910 [Penicillium italicum]
PITC_066460	13919.4	3830.81	1.8607	8.1322e-135	7.2214e-132	KGO70965.1	Fatty acid hydroxylase [Penicillium italicum]
PITC_080530	6213.99	1497.83	2.0498	3.277e-132	2.6675e-129	KGO71137.1	WW/Rsp5/WWP [Penicillium italicum]
PITC_020370	4407.43	1135.6	1.9575	3.614e-130	2.7155e-127	KGO67131.1	Sodium/calcium exchanger membrane region [Penicillium italicum]
PITC_062450	14460.8	4092.39	1.8219	3.7274e-121	2.6006e-118	KGO73997.1	Glycogen/starch/alpha-glucan phosphorylase [Penicillium italicum]
PITC_027550	6102.04	1640.52	1.8956	6.4198e-120	4.1806e-117	KGO71742.1	Carbon-nitrogen hydrolase [Penicillium italicum]
PITC_024010	4533.57	965.72	2.2365	9.25e-120	5.6471e-117	XP_016596402.1	Arrestin-like, N-terminal [Penicillium expansum]|KGO53855.1 Arrestin-like, N-terminal [Penicillium expansum]
PITC_023600	7643.85	2125.77	1.847	5.5805e-118	3.2065e-115	XP_014532885.1	Polysaccharide synthase Cps1, putative [Penicillium digitatum Pd1]|EKV11345.1 Polysaccharide synthase Cps1, putative [Penicillium digitatum Pd1]|EKV16774.1 Polysaccharide synthase Cps1, putative [Penicillium digitatum PHI26]
PITC_050110	46671.4	13960.3	1.7412	2.3312e-117	1.265e-114	KZN89075.1	Glyceraldehyde-3-phosphate dehydrogenase [Penicillium chrysogenum]
PITC_066470	1745.95	336.35	2.3845	2.4276e-116	1.248e-113	KGO70001.1	hypothetical protein PITC_066470 [Penicillium italicum]
PITC_032870	37019.5	11949.1	1.6314	3.108e-116	1.518e-113	KGO75841.1	Alcohol dehydrogenase superfamily, zinc-type [Penicillium italicum]
PITC_016190	3002.44	745.74	2.0128	9.2507e-116	4.3029e-113	KGO75206.1	Actin cortical patch SUR7/pH-response regulator PalI [Penicillium italicum]
PITC_010150	41693.1	13007.9	1.6806	1.1024e-114	4.8947e-112	KGO77745.1	hypothetical protein PITC_010150 [Penicillium italicum]
PITC_063440	2546.6	647.64	1.9766	8.221e-114	3.4914e-111	KGO71263.1	Pre-mRNA splicing factor PRP21-like protein [Penicillium italicum]
PITC_097880	2876.99	290.61	3.2892	1.0416e-112	4.2391e-110	KGO74102.1	Necrosis inducing protein [Penicillium italicum]
PITC_041290	22196.9	6972.75	1.6704	6.2711e-112	2.4502e-109	XP_016601976.1	Phosphoglycerate kinase [Penicillium expansum]|KGO47626.1 Phosphoglycerate kinase [Penicillium expansum]|KGO59135.1 Phosphoglycerate kinase [Penicillium expansum]|KGO61079.1 Phosphoglycerate kinase [Penicillium expansum]
PITC_013140	19163.3	4420.22	2.1176	2.153e-109	8.0888e-107	KGO63946.1	ATPase, P-type, K/Mg/Cd/Cu/Zn/Na/Ca/Na/H-transporter [Penicillium italicum]
PITC_066110	4098.45	1109.99	1.8878	3.1198e-108	1.1287e-105	KGO70930.1	hypothetical protein PITC_066110 [Penicillium italicum]
PITC_047150	6612.85	2069.96	1.6763	7.4059e-106	2.5836e-103	KGO75032.1	Senescence/spartin-associated [Penicillium italicum]
PITC_013790	15519.9	4870.8	1.6718	4.0604e-105	1.3677e-102	KGO65120.1	hypothetical protein PITC_013790 [Penicillium italicum]
PITC_035800	17225.1	3941.13	2.1293	1.8066e-101	5.8822e-99	KGO73864.1	Malic oxidoreductase [Penicillium italicum]
PITC_097960	36774.7	9289.07	1.9856	2.2611e-101	7.1247e-99	KGO74110.1	6-phosphofructokinase, eukaryotic type [Penicillium italicum]
PITC_044860	4160.13	752.49	2.4585	1.0768e-100	3.2869e-98	KGO67872.1	hypothetical protein PITC_044860 [Penicillium italicum]
PITC_061910	46937.1	14202	1.7249	4.8556e-100	1.4373e-97	KGO72963.1	Thiamine pyrophosphate enzyme, C-terminal TPP-binding [Penicillium italicum]
PITC_031890	7173.32	2174.87	1.7231	1.1849e-97	3.4042e-95	KGO74951.1	Fatty acid hydroxylase [Penicillium italicum]
PITC_076150	876.67	140.65	2.6557	1.4715e-94	4.1069e-92	KGO72177.1	hypothetical protein PITC_076150 [Penicillium italicum]
PITC_014330	3091.52	879.51	1.815	4.3271e-94	1.1741e-91	KGO69478.1	Nucleotide-binding, alpha-beta plait [Penicillium italicum]
PITC_050310	1355.09	321.8	2.0663	6.2449e-93	1.6486e-90	KGO75601.1	Amidase [Penicillium italicum]
PITC_007290	4168.02	1237.84	1.7545	1.5383e-92	3.9542e-90	KGO65603.1	Chitin synthesis regulation, Congo red resistance, RCR protein [Penicillium italicum]
PITC_019500	3557.23	883.06	2.0168	1.941e-91	4.8613e-89	KGO74417.1	hypothetical protein PITC_019500 [Penicillium italicum]
PITC_087510	965.54	215.26	2.1651	4.1194e-88	1.006e-85	OQD69759.1	hypothetical protein PENPOL_c002G01050 [Penicillium polonicum]
PITC_044220	20309.9	7096.23	1.517	6.4991e-88	1.5484e-85	KGO73562.1	hypothetical protein PITC_044220 [Penicillium italicum]
PITC_056440	4128.85	1183.5	1.8063	2.5896e-87	6.0227e-85	KGO72658.1	Zinc finger, C2H2 [Penicillium italicum]
PITC_068090	2442.82	734.03	1.7329	1.4833e-86	3.3695e-84	KGO78480.1	Pyridoxal phosphate-dependent transferase, major region, subdomain 2 [Penicillium italicum]
PITC_002720	504.75	64.62	2.9349	1.948e-86	4.3245e-84	KGO74627.1	Pectin lyase fold/virulence factor [Penicillium italicum]
PITC_027340	8186.16	2642.32	1.6325	4.4722e-85	9.7078e-83	KGO71721.1	hypothetical protein PITC_027340 [Penicillium italicum]
PITC_019510	1910.56	565.69	1.7581	4.9752e-83	1.0565e-80	KGO74418.1	Protein of unknown function DUF4112 [Penicillium italicum]
PITC_064820	1441.84	373.86	1.9517	1.0234e-82	2.127e-80	KGO69426.1	hypothetical protein PITC_064820 [Penicillium italicum]
PITC_028250	762.75	142.27	2.4257	4.089e-82	8.321e-80	KGO71822.1	hypothetical protein PITC_028250 [Penicillium italicum]
PITC_031540	748.63	149.79	2.333	2.0338e-81	4.0544e-79	KGO74916.1	hypothetical protein PITC_031540 [Penicillium italicum]
PITC_049150	4826.49	1614.93	1.5817	4.3132e-81	8.4263e-79	KGO63533.1	Glycogen synthase [Penicillium italicum]
PITC_014910	2219.15	692.29	1.6818	3.2828e-80	6.2876e-78	KGO70378.1	hypothetical protein PITC_014910 [Penicillium italicum]
PITC_088710	3220.22	803.68	2.0085	4.168e-80	7.8295e-78	KGO76457.1	hypothetical protein PITC_088710 [Penicillium italicum]
PITC_074820	1858.76	549.91	1.7555	4.118e-79	7.5896e-77	KGO77656.1	Tetratricopeptide-like helical [Penicillium italicum]
PITC_014340	3793.12	1316.68	1.5261	1.4321e-78	2.5906e-76	KGO69479.1	ERGosterol biosynthesis methyltransferase [Penicillium italicum]
PITC_027530	23393.4	9042.11	1.3711	5.8695e-76	1.0424e-73	KGO71740.1	hypothetical protein PITC_027530 [Penicillium italicum]
PITC_036740	10893.3	3720.92	1.5507	1.4057e-75	2.452e-73	KGO76248.1	hypothetical protein PITC_036740 [Penicillium italicum]
PITC_007700	661.37	139.07	2.2413	3.307e-75	5.6672e-73	KGO65652.1	Major facilitator superfamily domain, general substrate transporter [Penicillium italicum]
PITC_023350	1265.6	350.84	1.849	2.7408e-74	4.6158e-72	KGO77211.1	Major facilitator superfamily domain, general substrate transporter [Penicillium italicum]
PITC_033430	1402.29	388.24	1.8439	3.5418e-74	5.8639e-72	KGO75897.1	hypothetical protein PITC_033430 [Penicillium italicum]
PITC_075330	1735.27	504.47	1.79	1.1908e-73	1.9387e-71	KGO72067.1	hypothetical protein PITC_075330 [Penicillium italicum]
PITC_067870	10624.8	2498.58	2.0909	2.0889e-72	3.345e-70	KGO78520.1	hypothetical protein PITC_067870 [Penicillium italicum]
PITC_042810	7149.52	1909.55	1.9077	5.3528e-72	8.4332e-70	KGO69818.1	TRP-like family [Penicillium italicum]
PITC_059930	887.16	225.64	1.9791	7.0231e-72	1.0889e-69	KGO77553.1	hypothetical protein PITC_059930 [Penicillium italicum]
PITC_006570	1334.69	379.06	1.8214	1.2456e-71	1.9011e-69	OQD69196.1	hypothetical protein PENPOL_c002G09219 [Penicillium polonicum]
PITC_055110	7524.23	2849.05	1.4019	6.4993e-70	9.767e-68	KGO75633.1	Annexin, type fungal XIV [Penicillium italicum]
PITC_008340	1379.42	419.75	1.7172	1.4919e-69	2.2081e-67	KXG53057.1	CDP-alcohol phosphatidyltransferase [Penicillium griseofulvum]
PITC_056560	335.18	1255.33	-1.9022	1.7765e-69	2.5899e-67	KGO72670.1	General substrate transporter [Penicillium italicum]
PITC_050340	3541.35	1241.26	1.5138	7.0291e-69	1.0097e-66	KGO75604.1	Amino acid transporter, transmembrane [Penicillium italicum]
PITC_062320	3228.52	1078.39	1.5847	1.0613e-68	1.5025e-66	CRL30494.1	Polynucleotidyl transferase, ribonuclease H fold [Penicillium camemberti]
PITC_018570	9829.25	2864.66	1.7809	1.1004e-68	1.5355e-66	KGO65539.1	Phospholipase D family [Penicillium italicum]
PITC_005170	11288.3	4357.35	1.3741	6.8437e-68	9.4154e-66	KGO76890.1	Nucleotide-binding, alpha-beta plait [Penicillium italicum]
PITC_052180	1815.22	579.76	1.6421	1.0622e-67	1.4411e-65	KGO66018.1	DNA-repair protein, UmuC-like, N-terminal [Penicillium italicum]
PITC_096590	3805.18	1337.45	1.5109	1.2005e-66	1.6064e-64	KGO71194.1	hypothetical protein PITC_096590 [Penicillium italicum]
PITC_051360	3192.31	10620.5	-1.7337	4.3845e-66	5.7876e-64	KGO71451.1	Protein of unknown function DUF3659 [Penicillium italicum]
PITC_076530	6930.07	2698.17	1.362	5.3195e-66	6.9281e-64	KGO72476.1	Flavoprotein [Penicillium italicum]
PITC_077200	8584.55	3522.86	1.2853	3.3071e-65	4.2505e-63	KGO75924.1	hypothetical protein PITC_077200 [Penicillium italicum]
PITC_096560	38581.1	13177.9	1.5502	5.9871e-65	7.5951e-63	KGO71169.1	Glycoside hydrolase, superfamily [Penicillium italicum]
PITC_006040	484.91	93.53	2.3916	1.2281e-64	1.5379e-62	KGO76061.1	Peptidase S8/S53, subtilisin/kexin/sedolisin [Penicillium italicum]
PITC_013640	1251.74	401.14	1.6425	1.4254e-64	1.7624e-62	OQE24985.1	hypothetical protein PENFLA_c009G00240 [Penicillium flavigenum]
PITC_065200	5959.81	1790.81	1.7377	6.6066e-64	8.0666e-62	KGO69384.1	hypothetical protein PITC_065200 [Penicillium italicum]
PITC_033270	1796.29	567.51	1.6611	4.3191e-63	5.2085e-61	KGO75881.1	hypothetical protein PITC_033270 [Penicillium italicum]
PITC_078010	14246.4	5919.18	1.2667	6.7738e-63	8.0691e-61	KGO68860.1	hypothetical protein PITC_078010 [Penicillium italicum]
PITC_051250	2146.09	486.25	2.1541	1.3261e-62	1.5606e-60	KGO71440.1	hypothetical protein PITC_051250 [Penicillium italicum]
PITC_054910	2809.83	1075.35	1.3868	5.9391e-62	6.8251e-60	KGO63865.1	Monooxygenase, FAD-binding [Penicillium italicum]
PITC_059260	1619.67	452.86	1.8283	5.9185e-62	6.8251e-60	KGO78313.1	hypothetical protein PITC_059260 [Penicillium italicum]
PITC_087310	7886.06	3146.66	1.3265	6.9454e-62	7.8887e-60	KGO64145.1	Glycoside hydrolase, family 37 [Penicillium italicum]
PITC_039370	4173.81	1174.33	1.8343	1.5202e-61	1.7068e-59	XP_016599907.1	hypothetical protein PEX2_069230 [Penicillium expansum]|KGO42499.1 hypothetical protein PEXP_023700 [Penicillium expansum]|KGO58413.1 hypothetical protein PEX2_069230 [Penicillium expansum]|KGO73242.1 hypothetical protein PEX1_092460 [Penicillium expansum]
PITC_005510	2023.87	737.07	1.4597	6.4263e-61	7.1332e-59	KGO76860.1	Permease, cytosine/purine, uracil, thiamine, allantoin [Penicillium italicum]
PITC_032130	6102.26	1773.05	1.7865	1.9608e-60	2.1521e-58	KGO74975.1	Concanavalin A-like lectin/glucanase, subgroup [Penicillium italicum]
PITC_090940	13581.1	5859.65	1.2131	2.6025e-60	2.8246e-58	KGO76740.1	Major facilitator superfamily domain, general substrate transporter [Penicillium italicum]
PITC_041450	8504.28	3540.23	1.2652	2.7922e-60	2.9971e-58	KGO78114.1	hypothetical protein PITC_041450 [Penicillium italicum]
PITC_089720	18440.3	7979.52	1.2082	1.4145e-59	1.5019e-57	XP_016596475.1	Enolase, N-terminal [Penicillium expansum]|KGO39056.1 Enolase, N-terminal [Penicillium expansum]|KGO51868.1 Enolase, N-terminal [Penicillium expansum]|KGO53959.1 Enolase, N-terminal [Penicillium expansum]|KGO76768.1 Enolase, C-terminal [Penicillium italicum]
PITC_044580	25468.4	8670.55	1.5552	1.4341e-59	1.5062e-57	KGO71581.1	TRP-like family [Penicillium italicum]
PITC_059290	33016.7	10165.5	1.6992	1.725e-59	1.7926e-57	CRL24711.1	unnamed protein product [Penicillium camemberti]
PITC_031550	335.81	46.54	2.8189	8.7559e-59	9.003e-57	KGO74917.1	Glycoside hydrolase-type carbohydrate-binding [Penicillium italicum]
PITC_023040	1465.98	422.16	1.8057	1.0862e-58	1.1052e-56	KGO64457.1	Major facilitator superfamily domain, general substrate transporter [Penicillium italicum]
PITC_005790	2428.4	834.53	1.5366	3.478e-58	3.5024e-56	KGO77054.1	hypothetical protein PITC_005790 [Penicillium italicum]
PITC_017540	4516.66	1406.92	1.6868	5.7062e-58	5.6875e-56	KGO69107.1	C4-dicarboxylate transporter/malic acid transport protein [Penicillium italicum]
PITC_050380	2502.38	918.01	1.4475	1.5907e-57	1.5695e-55	KGO75608.1	FAD-dependent pyridine nucleotide-disulfide oxidoreductase [Penicillium italicum]
PITC_018260	7725.89	2941.54	1.3918	2.3942e-57	2.3386e-55	KGO76386.1	hypothetical protein PITC_018260 [Penicillium italicum]
PITC_041670	15975.6	5848.5	1.4506	3.8052e-57	3.6801e-55	KGO64948.1	Transcription factor, fungi [Penicillium italicum]
PITC_033280	1632.66	577.79	1.5038	1.4329e-56	1.3722e-54	KGO75882.1	Permease, cytosine/purine, uracil, thiamine, allantoin [Penicillium italicum]
PITC_011620	490.79	90.18	2.4049	2.303e-56	2.184e-54	KGO76005.1	hypothetical protein PITC_011620 [Penicillium italicum]
PITC_000350	15446.7	5486.41	1.4923	9.7014e-56	9.1118e-54	KGO69537.1	hypothetical protein PITC_000350 [Penicillium italicum]
PITC_090950	16982.3	7728.68	1.136	2.8721e-54	2.6467e-52	KGO76741.1	Major facilitator superfamily domain, general substrate transporter [Penicillium italicum]
PITC_097190	78909.3	27239.4	1.5343	2.8455e-54	2.6467e-52	KGO74018.1	Thioredoxin [Penicillium italicum]
PITC_097780	5155.18	2186.93	1.2362	4.3163e-54	3.9403e-52	KGO74092.1	Inositolphosphorylceramide-B hydroxylase [Penicillium italicum]
PITC_027390	5641.28	2283.23	1.3035	3.3611e-53	3.0399e-51	KGO71726.1	Short-chain dehydrogenase/reductase SDR [Penicillium italicum]
PITC_068290	589.29	161.86	1.8686	2.1375e-52	1.9155e-50	KGO78366.1	hypothetical protein PITC_068290 [Penicillium italicum]
PITC_002860	4172.91	1439.89	1.5316	8.3866e-52	7.4473e-50	KGO73255.1	hypothetical protein PITC_002860 [Penicillium italicum]
PITC_090260	7187.37	3044.35	1.2405	1.7561e-51	1.5454e-49	KGO76672.1	Sugar isomerase (SIS) [Penicillium italicum]
PITC_075740	9769.84	3754.32	1.3812	5.9478e-51	5.1874e-49	KGO72136.1	Calcipressin [Penicillium italicum]
PITC_092280	1470.08	546.65	1.4283	2.5418e-50	2.1972e-48	KGO77268.1	Zinc/iron permease, fungal/plant [Penicillium italicum]
PITC_097200	9954.21	4562.24	1.1252	5.8321e-50	4.9972e-48	KGO74019.1	Multicopper oxidase, type 1 [Penicillium italicum]
PITC_051820	31025.8	14032.2	1.1448	1.2617e-48	1.0717e-46	KGO70588.1	Uncharacterized protein PITC_051820 [Penicillium italicum]
PITC_008470	2652.64	1139.8	1.2188	2.0097e-48	1.6923e-46	KGO74323.1	hypothetical protein PITC_008470 [Penicillium italicum]
PITC_095120	4883.05	2164.03	1.1724	6.8194e-48	5.6934e-46	KGO69330.1	hypothetical protein PITC_095120 [Penicillium italicum]
PITC_063450	2579.83	890.92	1.5393	2e-47	1.6556e-45	KGO71264.1	Glycosyl transferase, family 39 [Penicillium italicum]
PITC_042220	935.05	296.59	1.6449	2.3599e-47	1.9371e-45	KGO65003.1	Small GTPase superfamily, ARF type [Penicillium italicum]
PITC_031470	314.32	61.22	2.3938	4.3277e-47	3.5228e-45	KGO74909.1	Oxidoreductase FAD/NAD(P)-binding [Penicillium italicum]
PITC_083780	2357.88	791.51	1.5824	5.1732e-47	4.1419e-45	KGO74769.1	hypothetical protein PITC_083780 [Penicillium italicum]
PITC_005910	418.23	99.34	2.0597	5.1467e-47	4.1419e-45	KGO77066.1	hypothetical protein PITC_005910 [Penicillium italicum]
PITC_071800	2756.88	1194.74	1.2073	8.999e-47	7.1465e-45	KGO77697.1	BAR domain-containing family [Penicillium italicum]
PITC_066630	3842.1	1350.16	1.5048	1.4962e-46	1.1786e-44	KGO68296.1	NUDIX hydrolase [Penicillium italicum]
PITC_012220	7559.21	3398.54	1.1537	6.0388e-46	4.7189e-44	KGO66504.1	Cation efflux protein [Penicillium italicum]
PITC_035790	2345.69	966.77	1.2804	8.9506e-46	6.9388e-44	KGO73863.1	hypothetical protein PITC_035790 [Penicillium italicum]
PITC_056130	576.01	170.28	1.7473	9.58e-46	7.3683e-44	KGO66720.1	hypothetical protein PITC_056130 [Penicillium italicum]
PITC_014520	2821.81	1201.72	1.234	1.1375e-45	8.6805e-44	KGO69497.1	Guanosine diphosphatase [Penicillium italicum]
PITC_027880	445.68	101.56	2.1329	1.4684e-45	1.1119e-43	KGO71775.1	Flavin amine oxidase [Penicillium italicum]
PITC_040900	4843.19	2227.65	1.1216	1.7418e-45	1.3088e-43	KGO64845.1	Sirtuin family [Penicillium italicum]
PITC_097180	5128.08	2249.68	1.187	2.8554e-45	2.1291e-43	KGO74017.1	Nucleotide-binding, alpha-beta plait [Penicillium italicum]
PITC_002540	2376.59	979.3	1.2816	2.8852e-45	2.1351e-43	KGO74609.1	Concanavalin A-like lectin/glucanases superfamily [Penicillium italicum]
PITC_055010	3125.7	1400.05	1.1582	2.9621e-45	2.1755e-43	KGO63922.1	hypothetical protein PITC_055010 [Penicillium italicum]
PITC_033160	2888.75	1087.87	1.4039	4.794e-45	3.4946e-43	OQD97595.1	hypothetical protein PENSOL_c011G00414 [Penicillium solitum]
PITC_044540	7487.98	3551.75	1.0762	8.4585e-45	6.1202e-43	KGO71577.1	Thiazole biosynthetic enzyme Thi4 family [Penicillium italicum]
PITC_075600	4719.51	1952.82	1.2759	1.7898e-44	1.2855e-42	KGO72122.1	hypothetical protein PITC_075600 [Penicillium italicum]
PITC_003310	9006.92	4361.03	1.0462	2.3142e-44	1.65e-42	KGO73142.1	Nucleosome assembly protein (NAP) [Penicillium italicum]
PITC_031480	433.24	112.27	1.9321	2.6174e-44	1.8526e-42	KGO74910.1	O-methyltransferase, family 2 [Penicillium italicum]
PITC_084420	1325.72	440.11	1.5971	4.4998e-44	3.1621e-42	KGO74195.1	Hydantoinaseoxoprolinase, N-terminal [Penicillium italicum]
PITC_029450	2473.81	1068.42	1.2133	5.9247e-44	4.1338e-42	KGO67906.1	Phospholipid/glycerol acyltransferase [Penicillium italicum]
PITC_000430	1958.54	798.07	1.3001	1.2986e-43	8.9964e-42	KGO69545.1	hypothetical protein PITC_000430 [Penicillium italicum]
PITC_056100	301.48	57.13	2.3862	1.549e-43	1.0656e-41	KGO66717.1	Polyketide synthase, enoylreductase [Penicillium italicum]
PITC_055680	1649.92	680.56	1.2776	4.9109e-43	3.3545e-41	KGO70677.1	hypothetical protein PITC_055680 [Penicillium italicum]
PITC_099730	1509.98	638.52	1.2416	5.264e-43	3.5707e-41	KGO74472.1	Major facilitator superfamily domain, general substrate transporter [Penicillium italicum]
PITC_078550	3501.55	1624.76	1.1072	8.8298e-43	5.9482e-41	KGO69030.1	Glycosyl transferase, family 2 [Penicillium italicum]
PITC_014830	13960.6	5384.82	1.3733	1.8609e-42	1.245e-40	KGO70486.1	Aegerolysin [Penicillium italicum]
PITC_076010	2333.7	990.37	1.233	2.3116e-42	1.5361e-40	KGO72163.1	protein of unknown function DUF4050 [Penicillium italicum]
PITC_093840	4044.39	1785.8	1.1813	3.7766e-42	2.4925e-40	XP_014534634.1	hypothetical protein PDIP_43440 [Penicillium digitatum Pd1]|EKV07435.1 hypothetical protein PDIG_72960 [Penicillium digitatum PHI26]|EKV14471.1 hypothetical protein PDIP_43440 [Penicillium digitatum Pd1]
PITC_025390	230.62	36.09	2.6272	4.291e-42	2.813e-40	OQE43089.1	hypothetical protein PENCOP_c003G06223 [Penicillium coprophilum]
PITC_062070	10272.1	4036.62	1.3487	4.8483e-42	3.1572e-40	KGO72979.1	hypothetical protein PITC_062070 [Penicillium italicum]
PITC_035580	446	111.61	2.0263	6.8105e-42	4.4057e-40	KGO73842.1	hypothetical protein PITC_035580 [Penicillium italicum]
PITC_032270	408.6	103.84	1.9966	1.4107e-41	9.0658e-40	KGO74989.1	Histidine phosphatase superfamily, clade-2 [Penicillium italicum]
PITC_075360	2991.47	1330.54	1.1716	1.4417e-41	9.2045e-40	KGO72070.1	hypothetical protein PITC_075360 [Penicillium italicum]
PITC_084650	31188.5	15212.4	1.036	1.6713e-41	1.0601e-39	XP_014534924.1	hypothetical protein PDIP_46350 [Penicillium digitatum Pd1]|EKV06921.1 hypothetical protein PDIG_75880 [Penicillium digitatum PHI26]|EKV13851.1 hypothetical protein PDIP_46350 [Penicillium digitatum Pd1]
PITC_004430	4162.8	1871.13	1.1516	1.8585e-41	1.1712e-39	KGO77022.1	Uricase [Penicillium italicum]
PITC_021930	4965.69	2163.72	1.2008	1.9899e-41	1.246e-39	KGO74135.1	Cell wall beta-glucan synthesis [Penicillium italicum]
PITC_055020	1914.23	845.39	1.177	2.392e-41	1.4882e-39	KGO63923.1	Sec1-like protein [Penicillium italicum]
PITC_097630	5465.06	2358.49	1.2099	4.0016e-41	2.4739e-39	KGO74077.1	hypothetical protein PITC_097630 [Penicillium italicum]
PITC_068760	2257.82	1018.97	1.1494	1.001e-40	6.1493e-39	KGO78413.1	Carboxylyase-like protein [Penicillium italicum]
PITC_055100	8641.14	2576.58	1.7482	1.2245e-40	7.4758e-39	KGO75632.1	hypothetical protein PITC_055100 [Penicillium italicum]
PITC_077030	11523.3	5732.28	1.0073	1.362e-40	8.2124e-39	KGO68821.1	Semialdehyde dehydrogenase, NAD-binding [Penicillium italicum]
PITC_092300	815.05	281.1	1.5251	1.3561e-40	8.2124e-39	KGO77270.1	Mitochondrial outer membrane transport complex, Tom37/metaxin [Penicillium italicum]
PITC_020530	1720.32	752.76	1.1919	1.6482e-40	9.877e-39	KGO67147.1	Acyl-CoA N-acyltransferase [Penicillium italicum]
PITC_089610	1055.15	406.8	1.3744	3.2715e-40	1.9485e-38	KGO76843.1	Protein of unknown function DUF647 [Penicillium italicum]
PITC_095250	1713.25	3770.3	-1.1381	1.0034e-39	5.9402e-38	OQD78774.1	hypothetical protein PENANT_c081G07885 [Penicillium antarcticum]
PITC_026890	2730.14	1247.76	1.1327	4.1932e-39	2.4674e-37	KGO71676.1	hypothetical protein PITC_026890 [Penicillium italicum]
PITC_072050	3727.35	1753.93	1.0896	1.8472e-38	1.074e-36	KGO63678.1	Fatty acid hydroxylase [Penicillium italicum]
PITC_021190	417.91	121.49	1.7788	2.6009e-38	1.5033e-36	KGO65918.1	Concanavalin A-like lectin/glucanases superfamily [Penicillium italicum]
PITC_057590	1099.15	449.19	1.2939	3.4843e-38	2.002e-36	XP_014536207.1	Vesicle-mediated transport protein Vid24, putative [Penicillium digitatum Pd1]|EKV06127.1 Vesicle-mediated transport protein Vid24, putative [Penicillium digitatum PHI26]|EKV18369.1 Vesicle-mediated transport protein Vid24, putative [Penicillium digitatum Pd1]
PITC_024760	2507	1122.42	1.1632	1.2643e-37	7.2221e-36	KGO77948.1	Squalene epoxidase [Penicillium italicum]
PITC_034690	1047.15	370.78	1.4871	2.3654e-37	1.3433e-35	KGO78178.1	hypothetical protein PITC_034690 [Penicillium italicum]
PITC_089410	3312.12	1203.71	1.4655	3.8649e-37	2.1822e-35	KGO76823.1	Calcium/calmodulin-dependent/calcium-dependent protein kinase [Penicillium italicum]
PITC_057290	8254.97	4073.28	1.0199	4.3442e-37	2.4387e-35	KGO72753.1	Fatty acid desaturase, type 1 [Penicillium italicum]
PITC_068110	3436.81	1407.38	1.2923	4.991e-37	2.7859e-35	KGO78482.1	Zinc finger, C2H2 [Penicillium italicum]
PITC_056630	235.77	707.69	-1.5915	8.9317e-37	4.9571e-35	KGO72677.1	hypothetical protein PITC_056630 [Penicillium italicum]
PITC_041910	1180.85	435.41	1.4507	9.2455e-37	5.1022e-35	KGO64972.1	Magnesium transporter NIPA [Penicillium italicum]
PITC_062680	601.21	209.05	1.5168	1.4436e-36	7.9219e-35	KGO71303.1	Ctr copper transporter [Penicillium italicum]
PITC_055180	23335.2	8753.39	1.4153	2.7772e-36	1.5071e-34	KGO75640.1	putative phosphatase regulatory subunit [Penicillium italicum]
PITC_039600	2677.11	1063.27	1.3371	2.8423e-36	1.5339e-34	KGO73749.1	Zinc finger, NHR/GATA-type [Penicillium italicum]
PITC_077720	367.94	965.5	-1.3941	4.1271e-36	2.215e-34	KGO68943.1	Biotin carboxylase, C-terminal [Penicillium italicum]
PITC_027450	773.75	282.83	1.4553	4.6131e-36	2.4623e-34	KGO71732.1	Peroxiredoxin, AhpC-type [Penicillium italicum]
PITC_098660	1434.12	625.74	1.1957	7.8744e-36	4.1577e-34	KGO75583.1	Fatty acid desaturase, type 1, core [Penicillium italicum]
PITC_082780	6763.99	3213.46	1.0752	1.1813e-35	6.1708e-34	KGO74669.1	Phospholipid methyltransferase [Penicillium italicum]
PITC_037560	4071.12	1492.12	1.4515	1.5357e-35	7.9789e-34	KGO77512.1	Zinc finger, C2H2 [Penicillium italicum]
PITC_009110	1434.58	632.59	1.1806	2.1348e-35	1.0989e-33	KGO67460.1	Six-hairpin glycosidase [Penicillium italicum]
PITC_019360	1212.21	512.18	1.248	2.1376e-35	1.0989e-33	KGO74403.1	protein of unknown function DUF4009 [Penicillium italicum]
PITC_016010	566.68	205.73	1.4653	4.1641e-35	2.1296e-33	KGO65333.1	hypothetical protein PITC_016010 [Penicillium italicum]
PITC_024460	2967.73	1410.92	1.0744	4.2432e-35	2.1587e-33	KGO77090.1	Transcription factor, fungi [Penicillium italicum]
PITC_074090	1106.1	444.98	1.3072	4.6059e-35	2.3311e-33	KGO77602.1	Alkaline phosphatase-like, alpha/beta/alpha [Penicillium italicum]
PITC_016870	965.43	2233.59	-1.2069	5.6071e-35	2.8232e-33	KGO73931.1	Major facilitator superfamily domain, general substrate transporter [Penicillium italicum]
PITC_099740	10025.2	4624.41	1.1152	7.7426e-35	3.8785e-33	KGO74473.1	ATPase inhibitor, IATP, mitochondria [Penicillium italicum]
PITC_064760	6343.07	2265.68	1.4876	1.8287e-34	9.1138e-33	KGO67598.1	Fungal chitin synthase [Penicillium italicum]
PITC_004610	355.89	104.82	1.7709	2.3777e-34	1.1789e-32	KGO76927.1	hypothetical protein PITC_004610 [Penicillium italicum]
PITC_047200	1703.14	789.02	1.1072	2.8512e-34	1.4066e-32	KGO75037.1	hypothetical protein PITC_047200 [Penicillium italicum]
PITC_068390	1185.42	502.36	1.2331	3.5903e-34	1.7623e-32	KGO78376.1	Carbonic anhydrase [Penicillium italicum]
PITC_051180	1809.78	799.94	1.1817	4.0105e-34	1.9587e-32	KGO71490.1	Pal1 cell morphology [Penicillium italicum]
PITC_099720	13329.8	6308.04	1.0787	4.7986e-34	2.332e-32	KGO74471.1	hypothetical protein PITC_099720 [Penicillium italicum]
PITC_082610	207.34	596.36	-1.5271	4.916e-34	2.3772e-32	KGO75554.1	Acyl-CoA N-acyltransferase [Penicillium italicum]
PITC_066600	4290.25	2068.36	1.0548	5.1744e-34	2.4898e-32	KGO68293.1	CheY-like superfamily [Penicillium italicum]
PITC_032500	354.18	880.77	-1.3143	6.4352e-34	3.0813e-32	KGO75012.1	General substrate transporter [Penicillium italicum]
PITC_003930	1805.88	852.1	1.0817	7.2672e-34	3.4627e-32	KGO76972.1	Alpha/beta hydrolase fold-3 [Penicillium italicum]
PITC_048920	982.19	414.94	1.2413	1.0238e-33	4.8545e-32	KGO67806.1	Aldo/keto reductase [Penicillium italicum]
PITC_090030	2655.69	1325.11	1.004	1.6671e-33	7.8667e-32	KGO76649.1	Protein of unknown function DUF3468 [Penicillium italicum]
PITC_005930	2126.43	960.3	1.1421	5.0271e-33	2.3608e-31	XP_016595664.1	hypothetical protein PEX2_056680 [Penicillium expansum]|KGO40212.1 hypothetical protein PEXP_035960 [Penicillium expansum]|KGO53025.1 hypothetical protein PEX2_056680 [Penicillium expansum]|KGO69785.1 hypothetical protein PEX1_107170 [Penicillium expansum]
PITC_096350	1993.85	877.4	1.1849	5.1974e-33	2.4291e-31	KGO69261.1	Proline oxidase [Penicillium italicum]
PITC_029910	2503.79	1178.18	1.0913	5.4514e-33	2.5357e-31	KGO75744.1	Zinc finger, RING-type [Penicillium italicum]
PITC_034160	1669.14	787.39	1.0819	6.6653e-33	3.0856e-31	KGO78201.1	Pectin lyase fold/virulence factor [Penicillium italicum]
PITC_028080	15861.4	7143.12	1.1517	1.6628e-32	7.6613e-31	KGO71805.1	hypothetical protein PITC_028080 [Penicillium italicum]
PITC_042880	1255.08	536.5	1.22	3.0634e-32	1.4049e-30	KGO69825.1	Frag1/DRAM/Sfk1 [Penicillium italicum]
PITC_057490	8182.19	2996.21	1.4515	3.4048e-32	1.5541e-30	KGO72773.1	ATPase, P-type, K/Mg/Cd/Cu/Zn/Na/Ca/Na/H-transporter [Penicillium italicum]
PITC_035200	2909.86	1250.88	1.2136	6.9201e-32	3.1294e-30	KGO73804.1	hypothetical protein PITC_035200 [Penicillium italicum]
PITC_065580	1527.58	650.04	1.2403	7.6718e-32	3.4534e-30	KGO70984.1	hypothetical protein PITC_065580 [Penicillium italicum]
PITC_013580	1155.67	477.05	1.283	9.9239e-32	4.4466e-30	KGO63990.1	hypothetical protein PITC_013580 [Penicillium italicum]
PITC_004980	645.02	253.3	1.347	1.3182e-31	5.8796e-30	KGO76871.1	hypothetical protein PITC_004980 [Penicillium italicum]
PITC_004260	621.12	241.66	1.3544	1.3649e-31	6.06e-30	KGO77005.1	Formyl transferase, N-terminal [Penicillium italicum]
PITC_080280	487.65	168.1	1.531	1.4037e-31	6.2042e-30	KGO36228.1	hypothetical protein PEX1_029920 [Penicillium expansum]|KGO49298.1 hypothetical protein PEXP_009650 [Penicillium expansum]
PITC_026780	2085.09	779.08	1.4282	1.601e-31	7.0443e-30	KGO71958.1	Zinc finger, C2H2 [Penicillium italicum]
PITC_068160	2523.64	1167.03	1.1162	1.8793e-31	8.2317e-30	KGO78487.1	Nucleotidyl transferase [Penicillium italicum]
PITC_046420	316.42	90.27	1.8116	1.9724e-31	8.6012e-30	KGO69947.1	Taurine catabolism dioxygenase TauD/TfdA [Penicillium italicum]
PITC_060310	1744.88	757.28	1.2107	2.1091e-31	9.1564e-30	OQE94895.1	hypothetical protein PENNAL_c0003G10825 [Penicillium nalgiovense]
PITC_083170	215.85	596.84	-1.4683	2.23e-31	9.6382e-30	KGO74708.1	Major facilitator superfamily domain, general substrate transporter [Penicillium italicum]
PITC_040530	326.96	94.06	1.7761	2.6276e-31	1.1307e-29	KGO69878.1	Adenosine/adenine deaminase [Penicillium italicum]
PITC_008720	12402.2	6056.59	1.033	2.8178e-31	1.2072e-29	PITC_008720	-
PITC_080860	90.14	355.08	-1.9892	4.245e-31	1.8107e-29	KGO75400.1	hypothetical protein PITC_080860 [Penicillium italicum]
PITC_057640	593.14	232.32	1.3535	5.0999e-31	2.1659e-29	KGO72788.1	hypothetical protein PITC_057640 [Penicillium italicum]
PITC_099320	451.02	154.84	1.5362	5.2268e-31	2.2102e-29	KGO74540.1	Cytochrome P450 [Penicillium italicum]
PITC_065650	2084.66	997.74	1.066	5.9692e-31	2.5132e-29	KGO70991.1	hypothetical protein PITC_065650 [Penicillium italicum]
PITC_049200	374.72	1007.15	-1.4287	7.25e-31	3.0394e-29	KGO63538.1	Cyanovirin-N [Penicillium italicum]
PITC_098160	2022.09	863.64	1.2338	1.0334e-30	4.3138e-29	KGO73078.1	Protein of unknown function DUF3433 [Penicillium italicum]
PITC_078560	1501.28	717.13	1.069	2.3e-30	9.5601e-29	XP_014534207.1	hypothetical protein PDIP_52130 [Penicillium digitatum Pd1]|EKV12538.1 hypothetical protein PDIP_52130 [Penicillium digitatum Pd1]|EKV14542.1 hypothetical protein PDIG_32560 [Penicillium digitatum PHI26]
PITC_013310	6607.29	3145.71	1.0727	2.7293e-30	1.1296e-28	KGO63963.1	Zinc finger, C2H2 [Penicillium italicum]
PITC_055190	2633.73	1271.15	1.0488	3.8057e-30	1.5685e-28	OJI86400.1	hypothetical protein ASPTUDRAFT_116724, partial [Aspergillus tubingensis CBS 134.48]
PITC_013650	1314.71	631.4	1.0568	4.8624e-30	1.9956e-28	KGO63997.1	Proteolipid membrane potential modulator [Penicillium italicum]
PITC_029440	1275.19	576.13	1.1423	6.6889e-30	2.7338e-28	XP_014537031.1	Mitochondrial NADH kinase POS5, putative [Penicillium digitatum Pd1]|EKV05169.1 Mitochondrial NADH kinase POS5, putative [Penicillium digitatum PHI26]|EKV19663.1 Mitochondrial NADH kinase POS5, putative [Penicillium digitatum Pd1]
PITC_005900	574.44	216.46	1.4206	1.0632e-29	4.3092e-28	KGO77065.1	Uncharacterized protein PITC_005900 [Penicillium italicum]
PITC_097920	815.62	315.5	1.3609	3.0272e-29	1.2219e-27	KGO74106.1	Major facilitator superfamily domain, general substrate transporter [Penicillium italicum]
PITC_043420	2313.38	1124.68	1.0366	3.5403e-29	1.4231e-27	KGO74860.1	hypothetical protein PITC_043420 [Penicillium italicum]
PITC_046860	1692.23	826.18	1.0365	6.1945e-29	2.4798e-27	KGO68262.1	hypothetical protein PITC_046860 [Penicillium italicum]
PITC_058900	3024.52	1482.83	1.0315	9.9451e-29	3.9651e-27	KGO78273.1	Endoplasmic reticulum oxidoreductin 1 [Penicillium italicum]
PITC_076900	4310.45	2047.39	1.0767	1.0116e-28	4.0168e-27	KGO68808.1	hypothetical protein PITC_076900 [Penicillium italicum]
PITC_013620	801.45	358.14	1.1599	1.6687e-28	6.5726e-27	OQE02188.1	hypothetical protein PENVUL_c040G09408 [Penicillium vulpinum]
PITC_047140	379.95	111.54	1.7395	2.4389e-28	9.5676e-27	KGO75031.1	hypothetical protein PITC_047140 [Penicillium italicum]
PITC_077670	285.72	714.28	-1.3198	3.0677e-28	1.1986e-26	KGO68938.1	Carboxyl transferase [Penicillium italicum]
PITC_081360	6049.23	2978.72	1.0237	3.3076e-28	1.2872e-26	KGO75382.1	Protein of unknown function DUF3779, phosphate metabolism [Penicillium italicum]
PITC_052190	2243.28	747.72	1.5933	4.2349e-28	1.6415e-26	KGO66019.1	hypothetical protein PITC_052190 [Penicillium italicum]
PITC_036830	1250.11	453.84	1.451	4.5013e-28	1.7379e-26	KGO76257.1	hypothetical protein PITC_036830 [Penicillium italicum]
PITC_097600	1476.83	701.26	1.0778	6.2526e-28	2.4046e-26	KGO74074.1	Auxin efflux carrier [Penicillium italicum]
PITC_010330	1040.15	451.06	1.2028	7.0712e-28	2.7087e-26	KGO77763.1	Aminotransferase, class IV [Penicillium italicum]
PITC_072540	379.74	124.38	1.5979	9.8772e-28	3.7541e-26	KGO65261.1	Ribonuclease P/MRP, p29 subunit [Penicillium italicum]
PITC_037720	143.02	461.22	-1.6922	1.0284e-27	3.8936e-26	KGO77464.1	Cysteine dioxygenase type I [Penicillium italicum]
PITC_019370	885.44	405.64	1.125	1.1728e-27	4.4233e-26	KGO74404.1	hypothetical protein PITC_019370 [Penicillium italicum]
PITC_011630	435.62	166.23	1.3981	1.1957e-27	4.492e-26	KGO76006.1	Major facilitator superfamily domain, general substrate transporter [Penicillium italicum]
PITC_006060	676.21	292.92	1.2069	1.2459e-27	4.6627e-26	KGO76063.1	Insulin-induced protein family [Penicillium italicum]
PITC_063100	2509.58	1249.28	1.009	1.4101e-27	5.2372e-26	KGO71229.1	Protein of unknown function DUF2406 [Penicillium italicum]
PITC_000740	217.34	560.6	-1.3674	2.2003e-27	8.141e-26	KGO67736.1	Major facilitator superfamily domain, general substrate transporter [Penicillium italicum]
PITC_066830	979.41	427.57	1.192	3.4806e-27	1.283e-25	KGO66387.1	Uncharacterized protein PITC_066830 [Penicillium italicum]
PITC_087360	1799	685.91	1.3996	4.5374e-27	1.6662e-25	KGO64150.1	hypothetical protein PITC_087360 [Penicillium italicum]
PITC_042600	4668.98	2082.89	1.1616	6.3726e-27	2.3314e-25	PITC_042600	-
PITC_099360	888.63	417.5	1.0886	7.7911e-27	2.8291e-25	KGO74556.1	Protein phosphatase inhibitor [Penicillium italicum]
PITC_054190	734.35	321.96	1.1906	1.5345e-26	5.5106e-25	KGO69718.1	FMN-binding split barrel-like protein [Penicillium italicum]
PITC_070820	47258.2	23222.4	1.0253	1.6163e-26	5.783e-25	KGO68457.1	Leucine rich repeat 5 [Penicillium italicum]
PITC_052160	1498.67	727.01	1.0483	1.9284e-26	6.8495e-25	KGO66016.1	Carbohydrate-binding WSC, subgroup [Penicillium italicum]
PITC_090600	324.48	106.15	1.6046	2.3545e-26	8.3227e-25	KGO76706.1	hypothetical protein PITC_090600 [Penicillium italicum]
PITC_030230	574.86	240.1	1.2535	2.3601e-26	8.3227e-25	KGO75671.1	Cutinase [Penicillium italicum]
PITC_081470	156.76	449.11	-1.5185	3.1127e-26	1.0937e-24	KGO75447.1	Phosphoesterase [Penicillium italicum]
PITC_016800	276.23	78.56	1.7879	3.149e-26	1.1025e-24	KGO73924.1	hypothetical protein PITC_016800 [Penicillium italicum]
PITC_058790	577.74	246.25	1.2359	3.7285e-26	1.3007e-24	KGO78276.1	hypothetical protein PITC_058790 [Penicillium italicum]
PITC_070240	761.09	263.79	1.5093	4.616e-26	1.5932e-24	KGO68399.1	hypothetical protein PITC_070240 [Penicillium italicum]
PITC_076420	950.3	424.71	1.1672	7.15e-26	2.4592e-24	KGO72465.1	hypothetical protein PITC_076420 [Penicillium italicum]
PITC_012750	2506.65	1165.28	1.1101	8.3419e-26	2.8591e-24	KGO64038.1	hypothetical protein PITC_012750 [Penicillium italicum]
PITC_045280	1094.14	522.54	1.0619	9.7138e-26	3.3061e-24	KGO69668.1	Coiled-coil domain containing protein 109, C-terminal [Penicillium italicum]
PITC_041540	202.87	48.41	2.0547	1.1138e-25	3.7644e-24	KGO64935.1	Aldolase-type TIM barrel [Penicillium italicum]
PITC_047790	521.99	216.42	1.2779	1.34e-25	4.5136e-24	KGO77406.1	hypothetical protein PITC_047790 [Penicillium italicum]
PITC_028570	452.34	166.78	1.4512	1.8313e-25	6.126e-24	KGO71976.1	Hydroxymethylglutaryl-coenzyme A synthase C-terminal [Penicillium italicum]
PITC_072550	428.34	169.14	1.3502	1.9289e-25	6.4304e-24	KGO65262.1	Zinc finger, FYVE/PHD-type [Penicillium italicum]
PITC_088200	2928.71	1409.83	1.0576	2.7638e-25	9.1825e-24	KGO76541.1	Leucine-rich repeat, cysteine-containing subtype [Penicillium italicum]
PITC_080290	2865.33	1276.02	1.1718	3.6342e-25	1.1993e-23	KGO71092.1	hypothetical protein PITC_080290 [Penicillium italicum]
PITC_018580	871.07	395.09	1.1396	3.6743e-25	1.2084e-23	KGO65540.1	hypothetical protein PITC_018580 [Penicillium italicum]
PITC_089970	817.73	368.6	1.1513	5.9078e-25	1.9365e-23	KGO76793.1	hypothetical protein PITC_089970 [Penicillium italicum]
PITC_029530	888.75	418.31	1.0871	9.8514e-25	3.2183e-23	XP_014537021.1	Homoserine kinase [Penicillium digitatum Pd1]|EKV05216.1 Homoserine kinase [Penicillium digitatum PHI26]|EKV19653.1 Homoserine kinase [Penicillium digitatum Pd1]
PITC_007660	758.01	333.52	1.1864	1.265e-24	4.0916e-23	KGO65648.1	Sodium/calcium exchanger membrane region [Penicillium italicum]
PITC_089600	2262.27	1012.23	1.1665	4.1736e-24	1.3279e-22	KGO76842.1	Regulator of G protein signaling superfamily [Penicillium italicum]
PITC_075030	7795.82	3895.9	1.0022	4.976e-24	1.573e-22	KGO72507.1	hypothetical protein PITC_075030 [Penicillium italicum]
PITC_073980	600.09	251.49	1.2436	6.5981e-24	2.0724e-22	KGO77591.1	hypothetical protein PITC_073980 [Penicillium italicum]
PITC_064770	8296.57	3650.93	1.1859	6.8711e-24	2.1512e-22	KGO67599.1	Fungal chitin synthase [Penicillium italicum]
PITC_037500	2973.35	1315.19	1.1814	1.1005e-23	3.4344e-22	KGO77506.1	hypothetical protein PITC_037500 [Penicillium italicum]
PITC_057710	178.46	46.04	1.9674	1.1953e-23	3.7183e-22	KGO72795.1	Amino acid/polyamine transporter I [Penicillium italicum]
PITC_053220	553.63	239.14	1.2121	1.6871e-23	5.2149e-22	KGO63648.1	Protein of unknown function DUF3405 [Penicillium expansum]
PITC_078770	1048.36	470.33	1.1641	2.6371e-23	8.1003e-22	KGO68979.1	Protein of unknown function DUF2841 [Penicillium italicum]
PITC_067880	6931	3375.79	1.0358	2.6928e-23	8.2454e-22	KGO78488.1	hypothetical protein PITC_067880 [Penicillium italicum]
PITC_041000	1716.81	848.09	1.0239	5.1282e-23	1.5557e-21	KGO64855.1	hypothetical protein PITC_041000 [Penicillium italicum]
PITC_060930	1027.32	481.51	1.1033	8.8709e-23	2.6499e-21	XP_754585.1	Rho GTPase Rho 2, putative [Aspergillus fumigatus Af293]|EAL92547.1 Rho GTPase Rho 2, putative [Aspergillus fumigatus Af293]|EDP52712.1 Rho GTPase Rho 2, putative [Aspergillus fumigatus A1163]|KEY78030.1 Rho GTPase Rho 2 [Aspergillus fumigatus var. RP-2014]
PITC_019280	579.62	253.63	1.1879	9.9534e-23	2.9642e-21	KGO74395.1	Uncharacterized protein family Cys-rich [Penicillium italicum]
PITC_087520	156.71	39.45	1.9796	1.6354e-22	4.8116e-21	KGO64084.1	hypothetical protein PITC_087520 [Penicillium italicum]
PITC_008810	1298.43	593.73	1.1193	1.6583e-22	4.8643e-21	KGO74357.1	Phospholipase/carboxylesterase/thioesterase [Penicillium italicum]
PITC_066520	662.75	312.52	1.0907	1.8309e-22	5.3545e-21	KGO68285.1	Mg2+ transporter protein, CorA-like/Zinc transport protein ZntB [Penicillium italicum]
PITC_003440	162.11	432.98	-1.4206	3.7567e-22	1.0857e-20	KGO73157.1	hypothetical protein PITC_003440 [Penicillium italicum]
PITC_031900	416.53	173.33	1.2695	4.9323e-22	1.417e-20	KGO74952.1	hypothetical protein PITC_031900 [Penicillium italicum]
PITC_046610	590.04	256.41	1.1947	1.8688e-21	5.2917e-20	KGO68235.1	hypothetical protein PITC_046610 [Penicillium italicum]
PITC_054290	1050.67	524.86	1.0095	1.869e-21	5.2917e-20	KGO63803.1	Zinc finger, C2H2 [Penicillium italicum]
PITC_095060	4953.26	2472.15	1.0003	2.0157e-21	5.6741e-20	KGO69307.1	Protein of unknown function DUF3759 [Penicillium italicum]
PITC_099560	1819.04	853.79	1.0973	2.8485e-21	7.9725e-20	KGO66306.1	Regulator of G-protein signaling, domain 1 [Penicillium italicum]
PITC_065080	1346.92	671.48	1.0103	3.4176e-21	9.538e-20	KGO69372.1	Cytochrome P450 [Penicillium italicum]
PITC_077680	292.87	641.04	-1.1323	5.0392e-21	1.3827e-19	KUM56653.1	hypothetical protein ACN42_g10557 [Penicillium freii]
PITC_086040	639.24	284.94	1.1803	5.4488e-21	1.4867e-19	KGO73305.1	hypothetical protein PITC_086040 [Penicillium italicum]
PITC_054200	9947.42	4793.34	1.0546	6.5854e-21	1.7918e-19	KUM57790.1	hypothetical protein ACN42_g9389 [Penicillium freii]
PITC_083770	892.23	442.2	1.0196	1.1986e-20	3.2076e-19	KGO74768.1	Peptidase M20 [Penicillium italicum]
PITC_060580	864.5	409.63	1.0877	1.3761e-20	3.6725e-19	KGO77877.1	hypothetical protein PITC_060580 [Penicillium italicum]
PITC_070490	1514.99	637.92	1.2563	1.5081e-20	4.0139e-19	KGO68424.1	Guanine-nucleotide dissociation stimulator CDC25 [Penicillium italicum]
PITC_091110	30914.2	15270.8	1.0179	1.5856e-20	4.2088e-19	KGO76757.1	Zinc finger, C2H2 [Penicillium italicum]
PITC_065550	94.98	279.44	-1.5669	1.9657e-20	5.2035e-19	KGO70981.1	Aldo/keto reductase subgroup [Penicillium italicum]
PITC_000180	286.96	104.79	1.4626	3.5748e-20	9.3615e-19	KGO69600.1	hypothetical protein PITC_000180 [Penicillium italicum]
PITC_032680	870.19	356.63	1.3021	1.207e-19	3.1272e-18	PITC_032680	-
PITC_008280	654.72	303.97	1.1185	1.6336e-19	4.2213e-18	KGO65777.1	hypothetical protein PITC_008280 [Penicillium italicum]
PITC_047090	431.86	880.13	-1.0243	1.8221e-19	4.696e-18	KGO75026.1	Acyl-CoA dehydrogenase, N-terminal [Penicillium italicum]
PITC_059560	438.65	202.4	1.1207	3.1313e-19	8.028e-18	KGO78343.1	hypothetical protein PITC_059560 [Penicillium italicum]
PITC_076050	1608.54	802.77	1.009	6.3902e-19	1.6048e-17	KGO72167.1	hypothetical protein PITC_076050 [Penicillium italicum]
PITC_096830	644.09	314.72	1.0424	6.3909e-19	1.6048e-17	KGO70316.1	hypothetical protein PITC_096830 [Penicillium italicum]
PITC_069930	340.05	143.36	1.2468	6.5895e-19	1.6504e-17	KGO75123.1	hypothetical protein PITC_069930 [Penicillium italicum]
PITC_040330	687.09	343.1	1.0059	6.8082e-19	1.7008e-17	KGO77379.1	hypothetical protein PITC_040330 [Penicillium italicum]
PITC_042230	373.99	161.14	1.2032	7.9899e-19	1.9859e-17	KGO65004.1	hypothetical protein PITC_042230 [Penicillium italicum]
PITC_024910	7010.53	3163.13	1.1501	1.0421e-18	2.5835e-17	KGO77963.1	Glycoside hydrolase, superfamily [Penicillium italicum]
PITC_037070	545.19	248.37	1.1225	1.0474e-18	2.5902e-17	KGO76281.1	Tautomerase [Penicillium italicum]
PITC_090710	2626.09	1212.43	1.1195	1.0918e-18	2.6931e-17	KGO76717.1	Pyridoxal phosphate-dependent transferase, major region, subdomain 1 [Penicillium italicum]
PITC_067200	516.91	251.07	1.037	1.436e-18	3.5066e-17	KGO66424.1	Protein-tyrosine phosphatase, low molecular weight, mammalian [Penicillium italicum]
PITC_010630	479.04	224.97	1.0933	1.542e-18	3.7467e-17	KGO77768.1	Major facilitator superfamily domain, general substrate transporter [Penicillium italicum]
PITC_027540	433.86	198.27	1.1247	2.5543e-18	6.1455e-17	KGO71741.1	Glycoside hydrolase, family 2, N-terminal [Penicillium italicum]
PITC_095260	287.51	596.55	-1.0525	7.1941e-18	1.7015e-16	KGO69344.1	Dehydrogenase, E1 component [Penicillium italicum]
PITC_067390	234.69	512.01	-1.1269	1.1181e-17	2.6066e-16	KGO78530.1	Lipoamide Acyltransferase [Penicillium italicum]
PITC_099330	520.16	239.94	1.1261	1.2034e-17	2.7854e-16	KGO74541.1	Life-span regulatory factor [Penicillium italicum]
PITC_066660	130.85	335.69	-1.3442	1.5909e-17	3.6651e-16	KGO68299.1	AMP-dependent synthetase/ligase [Penicillium italicum]
PITC_080460	11446.2	5258.61	1.1232	1.974e-17	4.5157e-16	KGO71109.1	Glutamate synthase, central-N [Penicillium italicum]
PITC_046410	211.27	70.18	1.5603	2.7937e-17	6.3462e-16	KGO69946.1	Major facilitator superfamily domain, general substrate transporter [Penicillium italicum]
PITC_008510	152.38	41.9	1.8414	3.0319e-17	6.8554e-16	CRL25703.1	unnamed protein product [Penicillium camemberti]
PITC_070590	147.15	32.44	2.1071	3.1833e-17	7.1646e-16	KGO68434.1	hypothetical protein PITC_070590 [Penicillium italicum]
PITC_097890	246.04	91.43	1.4022	6.63e-17	1.4652e-15	KGO74103.1	Survival protein SurE-like phosphatase/nucleotidase [Penicillium italicum]
PITC_091250	389.2	157.88	1.3284	1.8202e-16	3.9503e-15	KGO76602.1	Uncharacterized protein PITC_091250 [Penicillium italicum]
PITC_034420	420.89	194.64	1.1013	2.1413e-16	4.597e-15	KGO78151.1	Pyridoxamine 5&apos;-phosphate oxidase [Penicillium italicum]
PITC_055000	361.92	167.07	1.1085	2.1575e-16	4.6215e-15	KGO63921.1	hypothetical protein PITC_055000 [Penicillium italicum]
PITC_018630	580	265.83	1.1087	2.5214e-16	5.3775e-15	KGO65545.1	hypothetical protein PITC_018630 [Penicillium italicum]
PITC_008920	121.26	32.26	1.8816	2.585e-16	5.5012e-15	KGO74368.1	Cytochrome P450 [Penicillium italicum]
PITC_031940	184.17	55.6	1.6941	3.2476e-16	6.8664e-15	KGO74956.1	protein of unknown function DUF2293 [Penicillium italicum]
PITC_087320	1041.79	507.58	1.0264	3.6131e-16	7.5899e-15	KGO64146.1	Short-chain dehydrogenase/reductase SDR [Penicillium italicum]
PITC_032690	2404.91	1067.13	1.1779	4.3504e-16	9.0223e-15	KGO75823.1	hypothetical protein PITC_032690 [Penicillium italicum]
PITC_004170	230.7	485.35	-1.0743	4.6942e-16	9.6736e-15	KGO76996.1	Crotonase, core [Penicillium italicum]
PITC_048890	3824.64	1903.33	1.0097	5.2413e-16	1.0756e-14	KGO67803.1	Ribonuclease II/R [Penicillium italicum]
PITC_008740	406.24	195.64	1.0468	5.6144e-16	1.1449e-14	KGO74350.1	Protein of unknown function DUF1479 [Penicillium italicum]
PITC_037420	52.63	173.93	-1.7529	6.6061e-16	1.3415e-14	KGO76316.1	Pyruvate/Phosphoenolpyruvate kinase [Penicillium italicum]
PITC_082500	431.02	213.41	1.0161	1.894e-15	3.7833e-14	KGO75543.1	Cyclin C/H/T/L [Penicillium italicum]
PITC_014260	403.96	191.2	1.0785	1.9288e-15	3.845e-14	KGO69471.1	hypothetical protein PITC_014260 [Penicillium italicum]
PITC_057860	263.14	112.27	1.2461	2.2483e-15	4.4638e-14	KGO75165.1	hypothetical protein PITC_057860 [Penicillium italicum]
PITC_035640	2611.68	1301.82	1.0094	2.3059e-15	4.5688e-14	KGO73848.1	Protein of unknown function DUF3517 [Penicillium italicum]
PITC_012850	130.12	297.17	-1.1925	3.7401e-15	7.3212e-14	KGO64048.1	protein of unknown function DUF1793 [Penicillium italicum]
PITC_039320	371.73	178.97	1.0549	4.0895e-15	7.9733e-14	KGO73721.1	hypothetical protein PITC_039320 [Penicillium italicum]
PITC_064830	145.73	45.14	1.6688	5.2902e-15	1.0294e-13	KGO69427.1	hypothetical protein PITC_064830 [Penicillium italicum]
PITC_073300	123.86	294.19	-1.2512	5.3447e-15	1.0379e-13	KGO76448.1	FAD dependent oxidoreductase [Penicillium italicum]
PITC_075630	1678.93	810.44	1.0574	5.4967e-15	1.0653e-13	KGO72125.1	hypothetical protein PITC_075630 [Penicillium italicum]
PITC_015750	391.74	190.51	1.0502	6.6148e-15	1.2694e-13	KGO65307.1	hypothetical protein PITC_015750 [Penicillium italicum]
PITC_002400	111.58	273.67	-1.3013	8.1482e-15	1.5545e-13	KGO74595.1	hypothetical protein PITC_002400 [Penicillium italicum]
PITC_016650	302.31	132.51	1.1678	8.5194e-15	1.619e-13	KGO73909.1	Meiosis specific protein SPO22 [Penicillium italicum]
PITC_036240	279.84	126.48	1.1474	8.9496e-15	1.6975e-13	KGO78256.1	hypothetical protein PITC_036240 [Penicillium italicum]
PITC_051040	233.17	99.08	1.2266	1.2599e-14	2.3712e-13	KGO71476.1	Lipase, GDSL [Penicillium italicum]
PITC_013240	122.85	283.93	-1.2198	1.673e-14	3.1068e-13	KGO63956.1	Oxidoreductase, N-terminal [Penicillium italicum]
PITC_055400	266.47	116.15	1.1909	2.1368e-14	3.9307e-13	KGO76179.1	hypothetical protein PITC_055400 [Penicillium italicum]
PITC_056410	236.59	74.83	1.6142	2.1895e-14	4.0126e-13	KGO72655.1	protein of unknown function DUF4396 [Penicillium italicum]
PITC_032760	54.54	7.63	2.9121	2.1994e-14	4.0232e-13	KGO75830.1	Cytochrome P450 [Penicillium italicum]
PITC_084330	243.21	104.17	1.2185	3.0789e-14	5.5488e-13	KGO74186.1	hypothetical protein PITC_084330 [Penicillium italicum]
PITC_025890	130.98	308.8	-1.2211	3.5423e-14	6.3606e-13	KGO71857.1	hypothetical protein PITC_025890 [Penicillium italicum]
PITC_047850	124.5	34.38	1.8075	7.2229e-14	1.2781e-12	KGO77412.1	Oxidoreductase, N-terminal [Penicillium italicum]
PITC_035740	270.69	124.28	1.1341	1.1479e-13	2.0059e-12	KGO73858.1	hypothetical protein PITC_035740 [Penicillium italicum]
PITC_024440	3075.53	1533.72	1.0073	1.4866e-13	2.5793e-12	KGO77088.1	Tricalbin [Penicillium italicum]
PITC_031240	207.47	87.23	1.2591	3.2617e-13	5.6091e-12	KGO74273.1	hypothetical protein PITC_031240 [Penicillium italicum]
PITC_054500	647.62	297.66	1.1032	3.4178e-13	5.8674e-12	XP_002567571.1	Pc21g05250 [Penicillium rubens Wisconsin 54-1255]|CAP95422.1 Pc21g05250 [Penicillium rubens Wisconsin 54-1255]|KZN88297.1 Cytochrome c oxidase assembly factor [Penicillium chrysogenum]
PITC_025950	274.16	129.46	1.0837	3.7991e-13	6.4991e-12	KGO71863.1	hypothetical protein PITC_025950 [Penicillium italicum]
PITC_034870	19.73	93.23	-2.2485	7.6582e-13	1.2787e-11	KGO73771.1	Polyketide synthase, enoylreductase [Penicillium italicum]
PITC_037730	85.64	220.43	-1.3729	7.7712e-13	1.2954e-11	KGO77465.1	Transcription factor, fungi [Penicillium italicum]
PITC_005020	136.44	290.22	-1.0892	8.6942e-13	1.4443e-11	KGO76875.1	protein of unknown function DUF4009 [Penicillium italicum]
PITC_077980	104.4	252.55	-1.2755	1.1095e-12	1.8338e-11	KGO68857.1	C2 calcium/lipid-binding domain, CaLB [Penicillium italicum]
PITC_048930	182	74.51	1.2812	1.458e-12	2.3936e-11	KGO67807.1	hypothetical protein PITC_048930 [Penicillium italicum]
PITC_008520	185.78	77.27	1.2664	1.9093e-12	3.1187e-11	KGO74328.1	hypothetical protein PITC_008520 [Penicillium italicum]
PITC_070640	259.2	120.93	1.1043	2.2115e-12	3.5944e-11	KGO68439.1	Arsenical pump membrane protein, ArsB [Penicillium italicum]
PITC_012320	185.47	76.26	1.2628	2.5643e-12	4.1471e-11	KGO66537.1	hypothetical protein PITC_012320 [Penicillium italicum]
PITC_036210	33.29	122.08	-1.8571	2.8942e-12	4.6497e-11	KGO78253.1	hypothetical protein PITC_036210 [Penicillium italicum]
PITC_060150	24.71	99.92	-1.9822	5.0179e-12	7.9312e-11	KGO77834.1	Major facilitator superfamily domain, general substrate transporter [Penicillium italicum]
PITC_016990	288.95	143.41	1.0037	6.998e-12	1.0885e-10	KGO73943.1	Amine oxidase [Penicillium italicum]
PITC_019380	166.42	67.58	1.2868	8.6821e-12	1.344e-10	KGO74405.1	hypothetical protein PITC_019380 [Penicillium italicum]
PITC_031370	275.87	136.09	1.0207	1.2144e-11	1.8534e-10	KGO74286.1	Alcohol acetyltransferase [Penicillium italicum]
PITC_036330	202.62	92.73	1.1254	1.3298e-11	2.0264e-10	KGO76207.1	Carboxylesterase, type B [Penicillium italicum]
PITC_088370	197.36	85.82	1.2008	1.5232e-11	2.3104e-10	KGO76558.1	hypothetical protein PITC_088370 [Penicillium italicum]
PITC_021660	112.73	39.59	1.4971	1.5649e-11	2.3699e-10	KGO74453.1	Cytochrome P450 [Penicillium italicum]
PITC_040320	273.32	131.72	1.0372	1.8696e-11	2.8139e-10	KGO77378.1	hypothetical protein PITC_040320 [Penicillium italicum]
PITC_036920	180.41	370.59	-1.029	1.9398e-11	2.9151e-10	KGO76266.1	hypothetical protein PITC_036920 [Penicillium italicum]
PITC_019350	173.95	74.47	1.2393	2.4356e-11	3.6433e-10	KGO74402.1	hypothetical protein PITC_019350 [Penicillium italicum]
PITC_044840	476.66	224.25	1.0733	2.905e-11	4.3124e-10	KGO67870.1	NUDIX hydrolase [Penicillium italicum]
PITC_013230	104.54	225.93	-1.1078	2.9722e-11	4.4055e-10	KGO63955.1	Aldolase-type TIM barrel [Penicillium italicum]
PITC_095340	193.15	89.02	1.1238	3.7779e-11	5.5679e-10	KGO69352.1	hypothetical protein PITC_095340 [Penicillium italicum]
PITC_042530	97.44	29.68	1.7127	3.8076e-11	5.6013e-10	KUM57658.1	hypothetical protein ACN42_g9525 [Penicillium freii]
PITC_081730	146.71	58.58	1.3225	4.1152e-11	5.9922e-10	KGO75473.1	Transcription factor, fungi [Penicillium italicum]
PITC_070320	149.61	301.76	-1.0071	4.5778e-11	6.6443e-10	KGO68407.1	Aldolase-type TIM barrel [Penicillium italicum]
PITC_032400	108.76	247.56	-1.1835	6.3557e-11	9.103e-10	KGO75002.1	GPR1/FUN34/yaaH [Penicillium italicum]
PITC_092940	65.44	14.54	2.0903	7.0824e-11	1.0114e-09	KGO77334.1	Major facilitator superfamily domain, general substrate transporter [Penicillium italicum]
PITC_010350	48.38	8.36	2.4789	7.2952e-11	1.0403e-09	KGO77765.1	hypothetical protein PITC_010350 [Penicillium italicum]
PITC_019620	296.11	145.79	1.0067	8.2868e-11	1.18e-09	KGO74429.1	Oxo-4-hydroxy-4-carboxy-5-ureidoimidazoline decarboxylase [Penicillium italicum]
PITC_011670	26.12	95.5	-1.8434	8.6192e-11	1.2255e-09	KGO76010.1	Phosphatidylethanolamine-binding protein PEBP [Penicillium italicum]
PITC_005800	197.99	91.13	1.1364	1.1637e-10	1.6356e-09	KGO77055.1	Phenazine biosynthesis PhzF protein [Penicillium italicum]
PITC_017260	225.43	110.14	1.0532	1.1881e-10	1.665e-09	KGO73970.1	Tetrapeptide transporter, OPT1/isp4 [Penicillium italicum]
PITC_048430	55.3	148.24	-1.4086	1.5032e-10	2.0916e-09	KGO73488.1	Amino acid transporter, transmembrane [Penicillium italicum]
PITC_053660	105.77	254.91	-1.2961	1.6417e-10	2.2779e-09	KGO68108.1	Major facilitator superfamily domain, general substrate transporter [Penicillium italicum]
PITC_056120	173.14	78.87	1.143	1.7013e-10	2.3572e-09	CRL23038.1	unnamed protein product [Penicillium camemberti]
PITC_090860	98.47	215.25	-1.1232	3.7989e-10	5.0902e-09	KGO76732.1	Six-hairpin glycosidase [Penicillium italicum]
PITC_081660	59.7	145.98	-1.2849	5.1595e-10	6.829e-09	KGO75466.1	Aromatic-ring-hydroxylating dioxygenase, alpha subunit [Penicillium italicum]
PITC_053230	147.51	62.21	1.2613	9.2454e-10	1.2041e-08	KGO68035.1	protein of unknown function DUF3533 [Penicillium italicum]
PITC_022500	197.74	85.24	1.2508	9.3315e-10	1.2137e-08	KGO64400.1	Zinc finger, RING-type [Penicillium italicum]
PITC_068170	199.45	97.58	1.0258	1.4855e-09	1.8992e-08	KGO78354.1	Nucleic acid-binding, OB-fold [Penicillium italicum]
PITC_022630	79.61	25.78	1.6063	1.8582e-09	2.3665e-08	KGO64364.1	Zinc finger, RING-type [Penicillium italicum]
PITC_029500	161.41	74.17	1.1037	3.707e-09	4.5376e-08	KGO67911.1	Oxidoreductase-like, N-terminal [Penicillium italicum]
PITC_014250	210.44	97.62	1.0739	4.4631e-09	5.4426e-08	KGO69470.1	hypothetical protein PITC_014250 [Penicillium italicum]
PITC_004270	250.91	126.82	1.0046	5.014e-09	6.0917e-08	KGO77006.1	Protein of unknown function DUF3468 [Penicillium italicum]
PITC_068040	138.63	59.59	1.1883	5.9526e-09	7.1531e-08	KGO78504.1	Pectate lyase, catalytic [Penicillium italicum]
PITC_054380	15.52	65.3	-2.0577	6.6906e-09	7.9797e-08	KGO63812.1	Major facilitator superfamily domain, general substrate transporter [Penicillium italicum]
PITC_052720	31.14	97.89	-1.6686	6.7656e-09	8.0593e-08	KGO64727.1	Aromatic prenyltransferase, DMATS type [Penicillium italicum]
PITC_006390	209.54	94.75	1.1751	7.1362e-09	8.4493e-08	KGO76096.1	Pectinesterase, catalytic [Penicillium italicum]
PITC_096310	83.49	176.38	-1.0728	7.9702e-09	9.3912e-08	KGO69257.1	6-phosphogluconate dehydrogenase, C-terminal [Penicillium italicum]
PITC_025320	235.99	116.59	1.0356	9.1461e-09	1.0712e-07	KGO78004.1	ABC transporter, integral membrane type 1 [Penicillium italicum]
PITC_032770	144.82	64.67	1.1513	2.0708e-08	2.3465e-07	KGO75831.1	hypothetical protein PITC_032770 [Penicillium italicum]
PITC_045880	47.44	11.91	2.0169	2.1814e-08	2.469e-07	KGO64901.1	Polyketide synthase, enoylreductase [Penicillium italicum]
PITC_053300	123.5	51.2	1.2457	2.1973e-08	2.4842e-07	KGO68072.1	Major facilitator superfamily domain, general substrate transporter [Penicillium italicum]
PITC_024510	118.77	52.45	1.1647	2.7843e-08	3.1225e-07	KGO77095.1	Monooxygenase, FAD-binding [Penicillium italicum]
PITC_005220	157.58	75.05	1.0569	3.0859e-08	3.4371e-07	KGO76895.1	Major facilitator superfamily domain, general substrate transporter [Penicillium italicum]
PITC_012190	154.69	76.18	1.0213	3.6725e-08	4.0535e-07	KGO66501.1	Major facilitator superfamily domain, general substrate transporter [Penicillium italicum]
PITC_057200	38.41	102.81	-1.3908	4.0678e-08	4.4496e-07	KGO72744.1	hypothetical protein PITC_057200 [Penicillium italicum]
PITC_038620	105.29	43.28	1.2595	4.7579e-08	5.1582e-07	KGO66982.1	Glutathione S-transferase/chloride channel, C-terminal [Penicillium italicum]
PITC_082030	86.5	175.43	-1.0082	5.2599e-08	5.6647e-07	XP_002567362.1	Pc21g02980 [Penicillium rubens Wisconsin 54-1255]|CAP95195.1 Pc21g02980 [Penicillium rubens Wisconsin 54-1255]|KZN88120.1 UPF0587 protein [Penicillium chrysogenum]
PITC_076810	36.64	96.52	-1.3801	7.6856e-08	8.1423e-07	KGO68799.1	Glycosylphosphatidylinositol-mannosyltransferase I, PIG-X/PBN1 [Penicillium italicum]
PITC_055940	51.8	13.02	1.9093	7.7885e-08	8.2425e-07	KGO73486.1	FAD linked oxidase, N-terminal [Penicillium italicum]
PITC_087390	98.35	40.86	1.3192	9.7403e-08	1.022e-06	KUM62269.1	hypothetical protein ACN42_g4834 [Penicillium freii]
PITC_089430	13.65	56.61	-2.0953	9.9796e-08	1.0426e-06	XP_016596503.1	hypothetical protein PEX2_024660 [Penicillium expansum]|KGO44897.1 hypothetical protein PEXP_089660 [Penicillium expansum]|KGO53987.1 hypothetical protein PEX2_024660 [Penicillium expansum]|KGO59083.1 hypothetical protein PEX1_102000 [Penicillium expansum]
PITC_056620	60.6	132.92	-1.1587	1.5758e-07	1.6118e-06	KGO72676.1	hypothetical protein PITC_056620 [Penicillium italicum]
PITC_059230	139.4	64.23	1.0859	1.6525e-07	1.6867e-06	KGO78310.1	hypothetical protein PITC_059230 [Penicillium italicum]
PITC_083140	102.26	42	1.2438	2.4245e-07	2.4265e-06	KGO74705.1	hypothetical protein PITC_083140 [Penicillium italicum]
PITC_047340	49.54	111.06	-1.167	3.7391e-07	3.6487e-06	KGO75051.1	hypothetical protein PITC_047340 [Penicillium italicum]
PITC_010210	52.62	115.9	-1.1346	6.9963e-07	6.6029e-06	KGO77751.1	Aflatoxin biosynthesis regulatory protein [Penicillium italicum]
PITC_019800	59.7	125.68	-1.0747	7.2007e-07	6.7696e-06	KGO74310.1	hypothetical protein PITC_019800 [Penicillium italicum]
PITC_099640	28.89	78.41	-1.4286	7.8927e-07	7.3705e-06	KGO65225.1	Major facilitator superfamily domain, general substrate transporter [Penicillium italicum]
PITC_052380	32.42	87.06	-1.4258	9.0053e-07	8.3695e-06	KGO66038.1	hypothetical protein PITC_052380 [Penicillium italicum]
PITC_069900	28.13	76.77	-1.4536	9.0806e-07	8.4315e-06	KGO75120.1	Cytochrome b5 [Penicillium italicum]
PITC_093650	106.84	51.56	1.0781	1.1752e-06	1.0759e-05	KGO64638.1	CMP/dCMP deaminase, zinc-binding [Penicillium italicum]
PITC_031660	109.87	51.82	1.0533	1.5866e-06	1.435e-05	KGO74928.1	Acyl-CoA N-acyltransferase [Penicillium italicum]
PITC_097870	134.3	63.07	1.068	1.6951e-06	1.5232e-05	XP_002558168.1	Pc12g13610 [Penicillium rubens Wisconsin 54-1255]|CAP80988.1 Pc12g13610 [Penicillium rubens Wisconsin 54-1255]|KZN91517.1 Endoglucanase-4 [Penicillium chrysogenum]
PITC_065820	56.14	118.08	-1.0755	1.7842e-06	1.5989e-05	KGO71008.1	hypothetical protein PITC_065820 [Penicillium italicum]
PITC_032640	28.85	75.38	-1.4266	1.7833e-06	1.5989e-05	KGO75818.1	hypothetical protein PITC_032640 [Penicillium italicum]
PITC_094490	83.46	37.07	1.1924	2.267e-06	2.0077e-05	KGO67580.1	hypothetical protein PITC_094490 [Penicillium italicum]
PITC_006930	71.02	26.6	1.3622	2.3734e-06	2.0905e-05	KGO64298.1	Nucleoside phosphorylase [Penicillium italicum]
PITC_073010	81.44	34.83	1.2381	2.3907e-06	2.1001e-05	KGO76419.1	Glutamyl-tRNA synthetase, class Ib, archaeal/eukaryotic cytosolic [Penicillium italicum]
PITC_095190	41.03	92.2	-1.1656	2.6254e-06	2.2919e-05	KGO69337.1	Transcription factor Jun [Penicillium italicum]
PITC_063290	58.44	120.83	-1.0558	3.3872e-06	2.9125e-05	KGO71248.1	Transcription factor, fungi [Penicillium italicum]
PITC_059990	56.16	116.16	-1.0604	3.4306e-06	2.9446e-05	KGO77559.1	Protein of unknown function DUF3292 [Penicillium italicum]
PITC_022130	49.91	107.42	-1.0836	4.2336e-06	3.5774e-05	KGO74155.1	hypothetical protein PITC_022130 [Penicillium italicum]
PITC_002960	53.15	111.75	-1.0687	4.5463e-06	3.8086e-05	KGO73208.1	hypothetical protein PITC_002960 [Penicillium italicum]
PITC_004950	17.99	54.02	-1.5763	5.0085e-06	4.1743e-05	XP_016594034.1	Aldo/keto reductase [Penicillium expansum]|KGO41407.1 Aldo/keto reductase [Penicillium expansum]|KGO51022.1 Aldo/keto reductase [Penicillium expansum]|KGO67267.1 Aldo/keto reductase [Penicillium expansum]
PITC_098460	37.73	87.38	-1.1845	6.2612e-06	5.1308e-05	KGO73115.1	Armadillo-like helical [Penicillium italicum]
PITC_035940	43.34	92.57	-1.0905	9.2957e-06	7.4217e-05	KGO78226.1	hypothetical protein PITC_035940 [Penicillium italicum]
PITC_034090	38.99	85.18	-1.1529	1.0376e-05	8.2203e-05	KGO78194.1	Molybdenum cofactor biosynthesis, MoeB [Penicillium italicum]
PITC_098270	86.79	40.35	1.0701	1.304e-05	0.0001019	KGO73096.1	hypothetical protein PITC_098270 [Penicillium italicum]
PITC_010360	69.26	29.3	1.2076	1.3242e-05	0.00010315	KGO77766.1	hypothetical protein PITC_010360 [Penicillium italicum]
PITC_050040	48.4	98.77	-1.0539	1.7043e-05	0.00012986	KGO63622.1	Dephospho-CoA kinase [Penicillium italicum]
PITC_050320	57.31	20.53	1.4089	1.7065e-05	0.00012992	KGO75602.1	hypothetical protein PITC_050320 [Penicillium italicum]
PITC_050280	26.85	64.55	-1.2756	1.8311e-05	0.00013876	KGO75598.1	Oxidoreductase, N-terminal [Penicillium italicum]
PITC_072480	38.79	84.07	-1.1094	2.2605e-05	0.00016894	KGO65255.1	Uncharacterized protein PITC_072480 [Penicillium italicum]
PITC_037920	12.85	41.94	-1.6966	2.3259e-05	0.0001737	KGO77484.1	Protein of unknown function DUF3468 [Penicillium italicum]
PITC_089620	68.53	26.15	1.3092	2.4546e-05	0.00018303	KGO76844.1	hypothetical protein PITC_089620 [Penicillium italicum]
PITC_034820	80.07	37.11	1.0992	2.7217e-05	0.00020187	KGO78134.1	hypothetical protein PITC_034820 [Penicillium italicum]
PITC_061090	50.76	18.95	1.3616	3.2998e-05	0.0002418	KGO77802.1	Major facilitator superfamily domain, general substrate transporter [Penicillium italicum]
PITC_077900	77.67	37.2	1.0606	3.6277e-05	0.00026405	KGO68849.1	hypothetical protein PITC_077900 [Penicillium italicum]
PITC_056420	88.78	41.42	1.0586	3.6766e-05	0.00026721	KGO72656.1	protein of unknown function DUF4396 [Penicillium italicum]
PITC_037670	41.46	13.64	1.5617	3.8283e-05	0.0002772	OQE04225.1	hypothetical protein PENSOL_c001G08898 [Penicillium solitum]
PITC_088030	39.58	83.02	-1.0902	4.3863e-05	0.00031457	KGO76524.1	Glycoside hydrolase, family 71 [Penicillium italicum]
PITC_021950	15.07	1.9	2.8929	4.7657e-05	0.0003393	KGO74137.1	hypothetical protein PITC_021950 [Penicillium italicum]
PITC_076940	51.67	106.85	-1.0731	4.8989e-05	0.00034776	KGO68812.1	hypothetical protein PITC_076940 [Penicillium italicum]
PITC_075540	1664.78	752	1.1486	5.1063e-05	0.00036118	KGO72116.1	hypothetical protein PITC_075540 [Penicillium italicum]
PITC_091750	36.79	77.11	-1.0909	5.1858e-05	0.000366	KGO76150.1	protein of unknown function DUF4110 [Penicillium italicum]
PITC_098280	37.13	13.07	1.5091	5.1966e-05	0.0003665	KGO73097.1	hypothetical protein PITC_098280 [Penicillium italicum]
PITC_045370	2751.09	1332.39	1.0474	5.2279e-05	0.00036817	KGO69677.1	Homeodomain [Penicillium italicum]
PITC_048270	26.08	62.19	-1.2687	5.7816e-05	0.00040454	OQE03726.1	hypothetical protein PENSOL_c001G10368 [Penicillium solitum]
PITC_011180	53.09	22.02	1.2862	6.3049e-05	0.00043896	KGO75265.1	Concanavalin A-like lectin/glucanase, subgroup [Penicillium italicum]
PITC_083100	55.99	23.59	1.2229	6.5036e-05	0.00045215	KGO74701.1	hypothetical protein PITC_083100 [Penicillium italicum]
PITC_005070	34.79	12.34	1.5696	6.7761e-05	0.00046887	KGO76880.1	EGF-like calcium-binding [Penicillium italicum]
PITC_099090	42.99	86.54	-1.0048	7.835e-05	0.00053632	KGO74517.1	Acyl-CoA dehydrogenase, N-terminal [Penicillium italicum]
PITC_050800	35.5	78.09	-1.139	8.2985e-05	0.00056555	KGO72280.1	protein of unknown function DUF4187 [Penicillium italicum]
PITC_043850	12.11	37.98	-1.6805	8.3305e-05	0.00056705	KGO74884.1	Macrophage migration inhibitory factor [Penicillium italicum]
PITC_076020	37.34	14.07	1.4247	9.3015e-05	0.00062746	KGO72164.1	Actin-binding, cofilin/tropomyosin type [Penicillium italicum]
PITC_015400	34.14	70.93	-1.0606	0.00010596	0.00070554	KGO70434.1	hypothetical protein PITC_015400 [Penicillium italicum]
PITC_024840	7653.67	3763.97	1.0244	0.00011063	0.00073214	KGO77956.1	Pleckstrin homology domain, Mcp5-type [Penicillium italicum]
PITC_076510	65.1	31.36	1.0987	0.00011421	0.00075274	KGO72474.1	hypothetical protein PITC_076510 [Penicillium italicum]
PITC_095330	19.77	49.54	-1.3074	0.00013362	0.00086434	OQE25150.1	hypothetical protein PENSTE_c006G05048 [Penicillium steckii]
PITC_038480	36.79	13.62	1.4407	0.00013998	0.00090134	KGO66968.1	Major facilitator superfamily domain, general substrate transporter [Penicillium italicum]
PITC_019000	1243.78	577.84	1.1092	0.00014453	0.00092697	KGO65582.1	hypothetical protein PITC_019000 [Penicillium italicum]
PITC_048540	40.69	85.58	-1.0644	0.00014566	0.00093298	KGO67768.1	Major facilitator superfamily domain, general substrate transporter [Penicillium italicum]
PITC_025440	97.82	46.77	1.0417	0.00017863	0.0011221	XP_014534299.1	hypothetical protein PDIP_53050 [Penicillium digitatum Pd1]|EKV12158.1 hypothetical protein PDIP_53050 [Penicillium digitatum Pd1]|EKV14330.1 hypothetical protein PDIG_33460 [Penicillium digitatum PHI26]
PITC_024920	17.63	47.88	-1.4065	0.00018082	0.0011327	KGO77964.1	Glycoside hydrolase, superfamily [Penicillium italicum]
PITC_096360	36.28	73.25	-1.0105	0.00021892	0.0013509	KGO69262.1	hypothetical protein PITC_096360 [Penicillium italicum]
PITC_070340	30.82	65.42	-1.0704	0.00024543	0.0014946	KGO68409.1	Protein of unknown function DUF974 [Penicillium italicum]
PITC_007590	13.83	38.84	-1.4538	0.00025506	0.0015489	KGO65641.1	Major facilitator superfamily domain, general substrate transporter [Penicillium italicum]
PITC_023260	11.05	33.28	-1.6038	0.00028056	0.0016885	KGO77202.1	Flavin amine oxidase [Penicillium italicum]
PITC_098060	8.87	30.44	-1.7306	0.00031527	0.0018744	KGO73068.1	hypothetical protein PITC_098060 [Penicillium italicum]
PITC_005300	43.54	18.43	1.2731	0.00031899	0.0018927	KGO76903.1	Aromatic prenyltransferase, DMATS type [Penicillium italicum]
PITC_011850	17.98	45.7	-1.3598	0.0003221	0.0019092	KGO76028.1	Major facilitator superfamily domain, general substrate transporter [Penicillium italicum]
PITC_046060	18.79	45.67	-1.3086	0.00033452	0.0019744	KGO66222.1	hypothetical protein PITC_046060 [Penicillium italicum]
PITC_085460	54.05	23.49	1.1394	0.00035414	0.0020726	KGO73408.1	Major facilitator superfamily domain, general substrate transporter [Penicillium italicum]
PITC_071880	15.36	39.28	-1.3588	0.0004071	0.0023405	KGO63736.1	Glycoside hydrolase, family 32 [Penicillium italicum]
PITC_074520	16.8	41.9	-1.357	0.00041124	0.0023629	KGO77626.1	hypothetical protein PITC_074520 [Penicillium italicum]
PITC_032670	1834.58	783.27	1.2297	0.0004449	0.0025228	KGO75821.1	Glycoside hydrolase, superfamily [Penicillium italicum]
PITC_015920	21.3	48.08	-1.1764	0.00047656	0.002683	KGO65324.1	Alcohol dehydrogenase superfamily, zinc-type [Penicillium italicum]
PITC_009350	24.42	52.76	-1.1304	0.00051013	0.0028523	KGO67484.1	FAD-dependent pyridine nucleotide-disulfide oxidoreductase [Penicillium italicum]
PITC_097290	21.18	49.89	-1.1968	0.00053699	0.0029888	KGO74043.1	hypothetical protein PITC_097290 [Penicillium italicum]
PITC_076610	32.94	12.46	1.429	0.00054534	0.0030283	KGO68779.1	Glycoside hydrolase, family 71 [Penicillium italicum]
PITC_097300	25.13	54.6	-1.1168	0.0005602	0.0031021	OQD78592.1	hypothetical protein PENDEC_c001G03813 [Penicillium decumbens]
PITC_041150	15.42	38.68	-1.3269	0.00059268	0.0032579	KGO78084.1	Catalase, mono-functional, heme-containing [Penicillium italicum]
PITC_027590	22.56	50.55	-1.1746	0.00062704	0.0034256	KGO71746.1	hypothetical protein PITC_027590 [Penicillium italicum]
PITC_032730	13.82	2.66	2.3307	0.00064051	0.0034869	KGO75827.1	hypothetical protein PITC_032730 [Penicillium italicum]
PITC_038100	17.11	42.03	-1.271	0.00064779	0.0035212	KGO77461.1	Mandelate racemase/muconate lactonizing enzyme, C-terminal [Penicillium italicum]
PITC_057220	7.18	25.44	-1.7979	0.00067997	0.0036757	KGO72746.1	hypothetical protein PITC_057220 [Penicillium italicum]
PITC_055450	26.73	54.7	-1.0417	0.00069208	0.0037222	KGO70654.1	hypothetical protein PITC_055450 [Penicillium italicum]
PITC_021940	45.79	21.63	1.0945	0.00075998	0.0040455	KGO74136.1	hypothetical protein PITC_021940 [Penicillium italicum]
PITC_022950	10.05	31.18	-1.5959	0.00077284	0.0041028	KGO64448.1	hypothetical protein PITC_022950 [Penicillium italicum]
PITC_090870	25.94	56.21	-1.083	0.00079034	0.0041866	KGO76733.1	Zinc finger, RING-type [Penicillium italicum]
PITC_046680	21.39	47.69	-1.1605	0.00079701	0.004215	KGO68242.1	Eukaryotic molybdopterin oxidoreductase [Penicillium italicum]
PITC_019290	11.62	1.54	2.7465	0.00083773	0.0044089	KGO74396.1	hypothetical protein PITC_019290 [Penicillium italicum]
PITC_004200	18.29	43.6	-1.2281	0.00095628	0.004966	KGO76999.1	Catalase, mono-functional, heme-containing [Penicillium italicum]
PITC_086090	23.3	48.32	-1.0672	0.0011395	0.0057824	KGO73321.1	HAD-superfamily phosphatase, subfamily IIIC [Penicillium italicum]
PITC_074730	17.51	39.78	-1.2319	0.0012243	0.0061642	KGO77647.1	TAP42-like protein [Penicillium italicum]
PITC_040500	37.31	17.03	1.1724	0.0013231	0.0065907	KGO69875.1	Protein of unknown function DUF1772 [Penicillium italicum]
PITC_055930	15.84	4.39	1.9365	0.0015483	0.0075769	KGO73485.1	hypothetical protein PITC_055930 [Penicillium italicum]
PITC_033700	24.69	49.73	-1.0106	0.00157	0.007668	KGO75786.1	hypothetical protein PITC_033700 [Penicillium italicum]
PITC_095410	37.31	17.31	1.106	0.0016199	0.0078919	KGO69219.1	hypothetical protein PITC_095410 [Penicillium italicum]
PITC_012010	35.43	16.27	1.1649	0.0016277	0.0079222	KGO76044.1	hypothetical protein PITC_012010 [Penicillium italicum]
PITC_098140	43.99	19.75	1.1049	0.0017057	0.0082522	KGO73076.1	hypothetical protein PITC_098140 [Penicillium italicum]
PITC_092010	6.45	23.01	-1.7925	0.001724	0.0083285	KGO76176.1	ThiJ/PfpI [Penicillium italicum]
PITC_090830	12.2	33.6	-1.4177	0.0017826	0.0085946	KGO76729.1	Sodium/calcium exchanger membrane region [Penicillium italicum]
PITC_004500	12.38	31.68	-1.3371	0.0019219	0.0091664	KGO76916.1	hypothetical protein PITC_004500 [Penicillium italicum]
PITC_035730	37.04	16.54	1.1151	0.002025	0.0096065	KGO73857.1	Major facilitator superfamily domain, general substrate transporter [Penicillium italicum]
PITC_092840	17.52	39.19	-1.141	0.002098	0.0098953	KGO77324.1	Aldo/keto reductase [Penicillium italicum]
PITC_000960	16.64	39.23	-1.2265	0.0021935	0.010291	KGO67758.1	FAD dependent oxidoreductase [Penicillium italicum]
PITC_010220	1.36	12.2	-3.0763	0.0022475	0.010514	KGO77752.1	hypothetical protein PITC_010220 [Penicillium italicum]
PITC_073140	16.27	36.04	-1.1824	0.0023775	0.011058	KGO76432.1	Transcription factor, fungi [Penicillium italicum]
PITC_002180	11.93	29.48	-1.3115	0.0026473	0.012117	KGO74573.1	Oxoglutarate/iron-dependent dioxygenase [Penicillium italicum]
PITC_059480	10.65	27.85	-1.4226	0.0026686	0.012198	KGO78335.1	Male sterility, NAD-binding [Penicillium italicum]
PITC_091700	23.4	49.91	-1.0879	0.002681	0.012249	KGO76647.1	Alcohol dehydrogenase superfamily, zinc-type [Penicillium italicum]
PITC_081450	21.09	44.94	-1.067	0.0027684	0.012577	KGO75445.1	Glycoside hydrolase, superfamily [Penicillium italicum]
PITC_098540	1133.48	567.01	1.0017	0.0028268	0.012795	KGO75571.1	hypothetical protein PITC_098540 [Penicillium italicum]
PITC_054720	22.45	44.71	-1.0221	0.0031784	0.01419	KGO63846.1	Glutamine amidotransferase type 1 [Penicillium italicum]
PITC_066670	38.72	18.2	1.0614	0.0033234	0.014736	KGO68309.1	hypothetical protein PITC_066670 [Penicillium italicum]
PITC_024810	28	12.32	1.2678	0.0033361	0.014779	KGO77953.1	Monooxygenase, FAD-binding [Penicillium italicum]
PITC_016810	10.31	2.14	2.2858	0.0033582	0.014856	KGO73925.1	hypothetical protein PITC_016810 [Penicillium italicum]
PITC_022960	6.27	20.24	-1.6985	0.0033898	0.014976	KGO64449.1	hypothetical protein PITC_022960 [Penicillium italicum]
PITC_006900	9.45	25.7	-1.4534	0.0038962	0.016893	KGO77929.1	Concanavalin A-like lectin/glucanases superfamily [Penicillium italicum]
PITC_050350	35.97	16.42	1.0932	0.0039147	0.016965	KGO75605.1	O-methyltransferase, family 2 [Penicillium italicum]
PITC_037120	23.2	48.34	-1.0052	0.0042861	0.018291	KGO76286.1	Transcription factor, fungi [Penicillium italicum]
PITC_085130	2.16	11.93	-2.5894	0.0045397	0.019214	KGO74266.1	Dimeric alpha-beta barrel [Penicillium italicum]
PITC_020770	19.23	6.65	1.5814	0.0045927	0.019404	KGO70258.1	Hydrophobin [Penicillium italicum]
PITC_047610	9.25	26.18	-1.4212	0.0046926	0.019757	KGO75931.1	Terpenoid synthase [Penicillium italicum]
PITC_048600	1.36	10.61	-2.8609	0.0051937	0.021561	KGO67774.1	hypothetical protein PITC_048600 [Penicillium italicum]
PITC_034730	1.89	11.56	-2.554	0.0052103	0.02162	KGO78125.1	FAD dependent oxidoreductase [Penicillium italicum]
PITC_034230	15.48	33.7	-1.1376	0.0053021	0.021945	KGO78208.1	Ketose-bisphosphate aldolase, class-II [Penicillium italicum]
PITC_092470	2.8	13.17	-2.3857	0.0054451	0.022489	KUM63857.1	hypothetical protein ACN42_g3216 [Penicillium freii]
PITC_056940	4.49	17.22	-1.916	0.0055699	0.022957	KGO72708.1	Short-chain dehydrogenase/reductase SDR [Penicillium italicum]
PITC_069330	0.53	8.04	-3.8602	0.005578	0.02298	KGO78470.1	hypothetical protein PITC_069330 [Penicillium italicum]
PITC_016320	16.46	36.81	-1.1162	0.0056537	0.023253	KGO73866.1	hypothetical protein PITC_016320 [Penicillium italicum]
PITC_016230	4.08	15.43	-1.9286	0.0057949	0.023759	KGO73888.1	hypothetical protein PITC_016230 [Penicillium italicum]
PITC_061770	16.38	37.69	-1.2021	0.0059362	0.024231	KGO72949.1	hypothetical protein PITC_061770 [Penicillium italicum]
PITC_012270	14.21	32.51	-1.1539	0.0060202	0.024512	KGO66509.1	Major facilitator superfamily domain, general substrate transporter [Penicillium italicum]
PITC_047320	5.35	17.68	-1.6889	0.0060258	0.024525	KGO75049.1	Major facilitator superfamily domain, general substrate transporter [Penicillium italicum]
PITC_002590	4.93	16.34	-1.7385	0.0062103	0.02517	KGO74614.1	Carbon-nitrogen hydrolase [Penicillium italicum]
PITC_011780	10.87	26.4	-1.3125	0.0062303	0.02521	KGO76021.1	hypothetical protein PITC_011780 [Penicillium italicum]
PITC_007680	7.61	1.34	2.7479	0.0064022	0.025788	KGO65650.1	Aldolase-type TIM barrel [Penicillium italicum]
PITC_034150	2.6	12.31	-2.3083	0.0064801	0.026081	KGO78200.1	hypothetical protein PITC_034150 [Penicillium italicum]
PITC_052670	4.52	16.65	-1.7757	0.0067016	0.026817	KGO64722.1	Short-chain dehydrogenase/reductase SDR [Penicillium italicum]
PITC_020710	13.82	31.15	-1.1433	0.0067491	0.026974	KGO67165.1	Protein of unknown function DUF3468 [Penicillium italicum]
PITC_088090	17.22	6.39	1.4518	0.0069522	0.027639	KGO76530.1	Alternative oxidase [Penicillium italicum]
PITC_010770	11.91	28.28	-1.1948	0.0074294	0.029144	KGO75224.1	1, 4-beta cellobiohydrolase [Penicillium italicum]
PITC_038230	6.53	20.09	-1.5421	0.0077563	0.030209	KGO73628.1	Major facilitator superfamily domain, general substrate transporter [Penicillium italicum]
PITC_043960	1.09	9.08	-3.1927	0.0078184	0.030402	KGO74895.1	Concanavalin A-like lectin/glucanases superfamily [Penicillium italicum]
PITC_085230	0.41	7.12	-3.7822	0.007845	0.030477	KGO73385.1	hypothetical protein PITC_085230 [Penicillium italicum]
PITC_051440	17.49	35.57	-1.0081	0.00804	0.031066	KGO71459.1	Platelet-activating factor acetylhydrolase [Penicillium italicum]
PITC_035470	16.46	35.21	-1.1077	0.0085522	0.03276	KGO73831.1	hypothetical protein PITC_035470 [Penicillium italicum]
PITC_010090	8.18	21.6	-1.4068	0.0085498	0.03276	KGO77739.1	Allergen V5/Tpx-1-like protein [Penicillium italicum]
PITC_034240	9.51	23.19	-1.2931	0.0092215	0.035049	KGO78209.1	Dehydrogenase, multihelical [Penicillium italicum]
PITC_075320	14.83	30.27	-1.0464	0.010607	0.039352	KGO72066.1	Small GTPase superfamily, ARF/SAR type [Penicillium italicum]
PITC_030450	2.78	12.94	-2.1166	0.010873	0.040172	KGO75693.1	hypothetical protein PITC_030450 [Penicillium italicum]
PITC_042010	12.91	28.66	-1.1179	0.011114	0.040889	KGO64982.1	hypothetical protein PITC_042010 [Penicillium italicum]
PITC_084910	5.31	16.19	-1.6966	0.011393	0.041591	KGO74244.1	hypothetical protein PITC_084910 [Penicillium italicum]
PITC_012210	14.09	4.99	1.517	0.011397	0.041591	KGO66503.1	Glycoside hydrolase, superfamily [Penicillium italicum]
PITC_009790	8.44	21.27	-1.3862	0.011484	0.041822	KGO77709.1	Major facilitator superfamily domain, general substrate transporter [Penicillium italicum]
PITC_094340	10.58	25.16	-1.2404	0.0115	0.041839	KGO67565.1	hypothetical protein PITC_094340 [Penicillium italicum]
PITC_060240	14.88	34.26	-1.1393	0.011739	0.042614	KGO77843.1	Prolyl 4-hydroxylase, alpha subunit [Penicillium italicum]
PITC_056170	10.27	24.44	-1.2581	0.011955	0.043267	KGO66724.1	Histidine phosphatase superfamily, clade-2 [Penicillium italicum]
PITC_018660	4.87	0.37	3.6102	0.012117	0.043676	OQD62144.1	hypothetical protein PENPOL_c013G00199 [Penicillium polonicum]
PITC_054090	0.53	6.41	-3.5766	0.013326	0.047523	KGO69742.1	hypothetical protein PITC_054090 [Penicillium italicum]
PITC_045560	7.12	19.97	-1.4113	0.01368	0.048608	KGO69696.1	hypothetical protein PITC_045560 [Penicillium italicum]
PITC_093030	11.05	24.81	-1.1408	0.013675	0.048608	KGO77231.1	hypothetical protein PITC_093030 [Penicillium italicum]
PITC_018130	0	4.1	-3.8539	0.014023	0.049555	KGO76373.1	Protein of unknown function DUF3112 [Penicillium italicum]
