# Supplementary material for: Transcriptomics Integrated with Metabolomics Reveals 2-Methoxy-1, 4-Naphthoquinone-Based Carbon Dots Induced Molecular Shifts in Penicillium italicum
Source: J Fungi (Basel). 2022 Apr 20;8(5):420. doi: 10.3390/jof8050420 (PMC9145997; doi:10.3390/jof8050420)
Supplement: Supplementary file 1 [file jof-08-00420-s001.zip › New Table S1-7/Table S3.xlsx]

## Sheet: Table S3
ID	Description	Test	TestAll	Ref	RefAll	Pvalue	FDR	richFactor	Gene_id	KEGG_id	URL
ko01100	Metabolic pathways	87	117	1006	2211	7.20476e-11	1.0663e-08	0.0864811	PITC_024760|PITC_004260|PITC_077720|PITC_034230|PITC_063450|PITC_032870|PITC_008340|PITC_062450|PITC_013230|PITC_013240|PITC_067200|PITC_004170|PITC_037420|PITC_041150|PITC_032270|PITC_077980|PITC_066460|PITC_074520|PITC_038620|PITC_029530|PITC_073010|PITC_064770|PITC_078550|PITC_095260|PITC_071880|PITC_032670|PITC_096310|PITC_065200|PITC_050040|PITC_077680|PITC_067390|PITC_009110|PITC_025440|PIT…	K00511|K00601|K01968|K01624|K00728|K13953|K17103|K00688|K18103|K18106|K14394|K07511|K03417|K03781|K01078|K00914|K07750|K01061|K00799|K00872|K01885|K00698|K00729|K00161|K01193|K01183|K00033|K01183|K00859|K00253|K09699|K01178|K00545|K01194|K00029|K16369|K00227|K01078|K00559|K03785|K04713|K10534|K00850|K00820|K00826|K10256|K03146|K19668|K00008|K05349|K00274|K01469|K01114|K01969|K00693|K00966|K01673|…	http://www.kegg.jp/kegg-bin/show_pathway?ko01100+K00511+K00601+K01968+K01624+K00728+K13953+K17103+K00688+K18103+K18106+K14394+K07511+K03417+K03781+K01078+K00914+K07750+K01061+K00799+K00872+K01885+K00698+K00729+K00161+K01193+K01183+K00033+K00859+K00253+K09699+K01178+K00545+K01194+K00029+K16369+K00227+K00559+K03785+K04713+K10534+K00850+K00820+K00826+K10256+K03146+K19668+K00008+K05349+K00274+K01469+…
ko01110	Biosynthesis of secondary metabolites	40	117	419	2211	4.27913e-05	0.00316655	0.0954654	PITC_024760|PITC_004260|PITC_034230|PITC_032870|PITC_008340|PITC_062450|PITC_004170|PITC_041150|PITC_066460|PITC_029530|PITC_073010|PITC_095260|PITC_071880|PITC_096310|PITC_067390|PITC_087310|PITC_082780|PITC_072050|PITC_014340|PITC_070320|PITC_097960|PITC_010330|PITC_024920|PITC_023260|PITC_081470|PITC_049150|PITC_068160|PITC_090710|PITC_041290|PITC_096360|PITC_095250|PITC_089720|PITC_040900|PIT…	K00511|K00601|K01624|K13953|K17103|K00688|K07511|K03781|K07750|K00872|K01885|K00161|K01193|K00033|K09699|K01194|K16369|K00227|K00559|K03785|K00850|K00826|K05349|K00274|K01114|K00693|K00966|K00281|K00927|K01750|K00616|K01689|K00844|K00264|K01641|K03781|K01115|K17644|K00134|K01694	http://www.kegg.jp/kegg-bin/show_pathway?ko01110+K00511+K00601+K01624+K13953+K17103+K00688+K07511+K03781+K07750+K00872+K01885+K00161+K01193+K00033+K09699+K01194+K16369+K00227+K00559+K03785+K00850+K00826+K05349+K00274+K01114+K00693+K00966+K00281+K00927+K01750+K00616+K01689+K00844+K00264+K01641+K01115+K17644+K00134+K01694
ko04066	HIF-1 signaling pathway	6	117	20	2211	0.000406637	0.0155537	0.3	PITC_095260|PITC_097960|PITC_041290|PITC_089720|PITC_040900|PITC_050110	K00161|K00850|K00927|K01689|K00844|K00134	http://www.kegg.jp/kegg-bin/show_pathway?ko04066+K00161+K00850+K00927+K01689+K00844+K00134
ko00280	Valine, leucine and isoleucine degradation	8	117	36	2211	0.000420371	0.0155537	0.222222	PITC_077720|PITC_004170|PITC_077680|PITC_067390|PITC_010330|PITC_077670|PITC_034240|PITC_028570	K01968|K07511|K00253|K09699|K00826|K01969|K00020|K01641	http://www.kegg.jp/kegg-bin/show_pathway?ko00280+K01968+K07511+K00253+K09699+K00826+K01969+K00020+K01641
ko03320	PPAR signaling pathway	5	117	15	2211	0.000746355	0.0220921	0.333333	PITC_035800|PITC_012750|PITC_066660|PITC_098660|PITC_028570	K00029|K06276|K01897|K00507|K01641	http://www.kegg.jp/kegg-bin/show_pathway?ko03320+K00029+K06276+K01897+K00507+K01641
ko01200	Carbon metabolism	14	117	111	2211	0.00165366	0.0407903	0.126126	PITC_034230|PITC_004170|PITC_041150|PITC_095260|PITC_096310|PITC_035800|PITC_097960|PITC_090710|PITC_041290|PITC_095250|PITC_089720|PITC_040900|PITC_004200|PITC_050110	K01624|K07511|K03781|K00161|K00033|K00029|K00850|K00281|K00927|K00616|K01689|K00844|K03781|K00134	http://www.kegg.jp/kegg-bin/show_pathway?ko01200+K01624+K07511+K03781+K00161+K00033+K00029+K00850+K00281+K00927+K00616+K01689+K00844+K00134
ko01120	Microbial metabolism in diverse environments	22	117	225	2211	0.00262028	0.0484751	0.0977778	PITC_034230|PITC_032870|PITC_004170|PITC_074520|PITC_029530|PITC_073010|PITC_095260|PITC_096310|PITC_099320|PITC_035800|PITC_046680|PITC_097960|PITC_041290|PITC_021660|PITC_095250|PITC_089720|PITC_038100|PITC_040900|PITC_080460|PITC_034420|PITC_004430|PITC_050110	K01624|K13953|K07511|K01061|K00872|K01885|K00161|K00033|K10438|K00029|K10534|K00850|K00927|K10437|K00616|K01689|K12661|K00844|K00264|K00275|K00365|K00134	http://www.kegg.jp/kegg-bin/show_pathway?ko01120+K01624+K13953+K07511+K01061+K00872+K01885+K00161+K00033+K10438+K00029+K10534+K00850+K00927+K10437+K00616+K01689+K12661+K00844+K00264+K00275+K00365+K00134
ko00500	Starch and sucrose metabolism	9	117	57	2211	0.00250159	0.0484751	0.157895	PITC_062450|PITC_071880|PITC_009110|PITC_087310|PITC_010770|PITC_024920|PITC_049150|PITC_040900|PITC_097870	K00688|K01193|K01178|K01194|K19668|K05349|K00693|K00844|K01179	http://www.kegg.jp/kegg-bin/show_pathway?ko00500+K00688+K01193+K01178+K01194+K19668+K05349+K00693+K00844+K01179
ko00010	Glycolysis / Gluconeogenesis	8	117	51	2211	0.00453483	0.0745728	0.156863	PITC_034230|PITC_032870|PITC_095260|PITC_097960|PITC_041290|PITC_089720|PITC_040900|PITC_050110	K01624|K13953|K00161|K00850|K00927|K01689|K00844|K00134	http://www.kegg.jp/kegg-bin/show_pathway?ko00010+K01624+K13953+K00161+K00850+K00927+K01689+K00844+K00134
ko04152	AMPK signaling pathway	5	117	25	2211	0.00862373	0.0981779	0.2	PITC_089410|PITC_012750|PITC_097960|PITC_049150|PITC_098660	K07359|K06276|K00850|K00693|K00507	http://www.kegg.jp/kegg-bin/show_pathway?ko04152+K07359+K06276+K00850+K00693+K00507
ko00051	Fructose and mannose metabolism	6	117	34	2211	0.00767326	0.0981779	0.176471	PITC_034230|PITC_097960|PITC_091700|PITC_068160|PITC_038100|PITC_040900	K01624|K00850|K00008|K00966|K12661|K00844	http://www.kegg.jp/kegg-bin/show_pathway?ko00051+K01624+K00850+K00008+K00966+K12661+K00844
ko04922	Glucagon signaling pathway	4	117	16	2211	0.00826	0.0981779	0.25	PITC_062450|PITC_095260|PITC_097960|PITC_049150	K00688|K00161|K00850|K00693	http://www.kegg.jp/kegg-bin/show_pathway?ko04922+K00688+K00161+K00850+K00693
ko00730	Thiamine metabolism	4	117	16	2211	0.00826	0.0981779	0.25	PITC_067200|PITC_032270|PITC_056170|PITC_044540	K14394|K01078|K01078|K03146	http://www.kegg.jp/kegg-bin/show_pathway?ko00730+K14394+K01078+K03146
ko00520	Amino sugar and nucleotide sugar metabolism	8	117	61	2211	0.0134665	0.14236	0.131148	PITC_064770|PITC_032670|PITC_065200|PITC_090260|PITC_068160|PITC_032690|PITC_064760|PITC_040900	K00698|K01183|K01183|K00820|K00966|K01183|K00698|K00844	http://www.kegg.jp/kegg-bin/show_pathway?ko00520+K00698+K01183+K00820+K00966+K00844
ko00710	Carbon fixation in photosynthetic organisms	4	117	20	2211	0.0186673	0.184184	0.2	PITC_034230|PITC_035800|PITC_041290|PITC_050110	K01624|K00029|K00927|K00134	http://www.kegg.jp/kegg-bin/show_pathway?ko00710+K01624+K00029+K00927+K00134
ko01230	Biosynthesis of amino acids	12	117	129	2211	0.0365739	0.338308	0.0930233	PITC_034230|PITC_029530|PITC_070320|PITC_097960|PITC_010330|PITC_041290|PITC_096360|PITC_095250|PITC_089720|PITC_080460|PITC_050110|PITC_007680	K01624|K00872|K03785|K00850|K00826|K00927|K01750|K00616|K01689|K00264|K00134|K01694	http://www.kegg.jp/kegg-bin/show_pathway?ko01230+K01624+K00872+K03785+K00850+K00826+K00927+K01750+K00616+K01689+K00264+K00134+K01694
ko00740	Riboflavin metabolism	3	117	15	2211	0.0412245	0.358896	0.2	PITC_067200|PITC_032270|PITC_056170	K14394|K01078|K01078	http://www.kegg.jp/kegg-bin/show_pathway?ko00740+K14394+K01078
ko04920	Adipocytokine signaling pathway	2	117	8	2211	0.0630613	0.376406	0.25	PITC_089410|PITC_066660	K07359|K01897	http://www.kegg.jp/kegg-bin/show_pathway?ko04920+K07359+K01897
ko02026	Biofilm formation - Escherichia coli	1	117	1	2211	0.0529172	0.376406	1	PITC_062450	K00688	http://www.kegg.jp/kegg-bin/show_pathway?ko02026+K00688
ko00565	Ether lipid metabolism	3	117	16	2211	0.0488317	0.376406	0.1875	PITC_081470|PITC_052670|PITC_018570	K01114|K06123|K01115	http://www.kegg.jp/kegg-bin/show_pathway?ko00565+K01114+K06123+K01115
ko04910	Insulin signaling pathway	4	117	28	2211	0.0570574	0.376406	0.142857	PITC_062450|PITC_012750|PITC_049150|PITC_040900	K00688|K06276|K00693|K00844	http://www.kegg.jp/kegg-bin/show_pathway?ko04910+K00688+K06276+K00693+K00844
ko04016	MAPK signaling pathway - plant	2	117	8	2211	0.0630613	0.376406	0.25	PITC_041150|PITC_004200	K03781|K03781	http://www.kegg.jp/kegg-bin/show_pathway?ko04016+K03781
ko00910	Nitrogen metabolism	3	117	17	2211	0.0570741	0.376406	0.176471	PITC_046680|PITC_068390|PITC_080460	K10534|K01673|K00264	http://www.kegg.jp/kegg-bin/show_pathway?ko00910+K10534+K01673+K00264
ko00030	Pentose phosphate pathway	4	117	29	2211	0.0635821	0.376406	0.137931	PITC_034230|PITC_096310|PITC_097960|PITC_095250	K01624|K00033|K00850|K00616	http://www.kegg.jp/kegg-bin/show_pathway?ko00030+K01624+K00033+K00850+K00616
ko00100	Steroid biosynthesis	4	117	28	2211	0.0570574	0.376406	0.142857	PITC_024760|PITC_066460|PITC_072050|PITC_014340	K00511|K07750|K00227|K00559	http://www.kegg.jp/kegg-bin/show_pathway?ko00100+K00511+K07750+K00227+K00559
ko00260	Glycine, serine and threonine metabolism	6	117	56	2211	0.0722447	0.411239	0.107143	PITC_008340|PITC_029530|PITC_023260|PITC_034730|PITC_090710|PITC_007680	K17103|K00872|K00274|K00306|K00281|K01694	http://www.kegg.jp/kegg-bin/show_pathway?ko00260+K17103+K00872+K00274+K00306+K00281+K01694
ko01212	Fatty acid metabolism	4	117	31	2211	0.077753	0.414066	0.129032	PITC_004170|PITC_057290|PITC_066660|PITC_098660	K07511|K10256|K01897|K00507	http://www.kegg.jp/kegg-bin/show_pathway?ko01212+K07511+K10256+K01897+K00507
ko04122	Sulfur relay system	2	117	9	2211	0.0783367	0.414066	0.222222	PITC_034090|PITC_081450	K11996|K03635	http://www.kegg.jp/kegg-bin/show_pathway?ko04122+K11996+K03635
ko00564	Glycerophospholipid metabolism	5	117	45	2211	0.0859424	0.438602	0.111111	PITC_008340|PITC_082780|PITC_081470|PITC_052670|PITC_018570	K17103|K16369|K01114|K06123|K01115	http://www.kegg.jp/kegg-bin/show_pathway?ko00564+K17103+K16369+K01114+K06123+K01115
ko00232	Caffeine metabolism	1	117	2	2211	0.103057	0.459637	0.5	PITC_004430	K00365	http://www.kegg.jp/kegg-bin/show_pathway?ko00232+K00365
ko00982	Drug metabolism - cytochrome P450	3	117	24	2211	0.130438	0.459637	0.125	PITC_032870|PITC_038620|PITC_023260	K13953|K00799|K00274	http://www.kegg.jp/kegg-bin/show_pathway?ko00982+K13953+K00799+K00274
ko00071	Fatty acid degradation	3	117	24	2211	0.130438	0.459637	0.125	PITC_032870|PITC_004170|PITC_066660	K13953|K07511|K01897	http://www.kegg.jp/kegg-bin/show_pathway?ko00071+K13953+K07511+K01897
ko04068	FoxO signaling pathway	3	117	24	2211	0.130438	0.459637	0.125	PITC_041150|PITC_012750|PITC_004200	K03781|K06276|K03781	http://www.kegg.jp/kegg-bin/show_pathway?ko04068+K03781+K06276
ko00052	Galactose metabolism	3	117	23	2211	0.118482	0.459637	0.130435	PITC_071880|PITC_097960|PITC_040900	K01193|K00850|K00844	http://www.kegg.jp/kegg-bin/show_pathway?ko00052+K01193+K00850+K00844
ko04212	Longevity regulating pathway - worm	4	117	36	2211	0.119336	0.459637	0.111111	PITC_041150|PITC_038620|PITC_098660|PITC_004200	K03781|K00799|K00507|K03781	http://www.kegg.jp/kegg-bin/show_pathway?ko04212+K03781+K00799+K00507
ko00680	Methane metabolism	3	117	22	2211	0.106967	0.459637	0.136364	PITC_034230|PITC_097960|PITC_089720	K01624|K00850|K01689	http://www.kegg.jp/kegg-bin/show_pathway?ko00680+K01624+K00850+K01689
ko04978	Mineral absorption	2	117	11	2211	0.111776	0.459637	0.181818	PITC_062680|PITC_012220	K14686|K14688	http://www.kegg.jp/kegg-bin/show_pathway?ko04978+K14686+K14688
ko00040	Pentose and glucuronate interconversions	3	117	24	2211	0.130438	0.459637	0.125	PITC_013230|PITC_013240|PITC_091700	K18103|K18106|K00008	http://www.kegg.jp/kegg-bin/show_pathway?ko00040+K18103+K18106+K00008
ko00640	Propanoate metabolism	3	117	23	2211	0.118482	0.459637	0.130435	PITC_004170|PITC_037420|PITC_067390	K07511|K03417|K09699	http://www.kegg.jp/kegg-bin/show_pathway?ko00640+K07511+K03417+K09699
ko00909	Sesquiterpenoid and triterpenoid biosynthesis	1	117	2	2211	0.103057	0.459637	0.5	PITC_024760	K00511	http://www.kegg.jp/kegg-bin/show_pathway?ko00909+K00511
ko04919	Thyroid hormone signaling pathway	3	117	23	2211	0.118482	0.459637	0.130435	PITC_012750|PITC_097960|PITC_081470	K06276|K00850|K01114	http://www.kegg.jp/kegg-bin/show_pathway?ko04919+K06276+K00850+K01114
ko00380	Tryptophan metabolism	4	117	36	2211	0.119336	0.459637	0.111111	PITC_004170|PITC_041150|PITC_023260|PITC_004200	K07511|K03781|K00274|K03781	http://www.kegg.jp/kegg-bin/show_pathway?ko00380+K07511+K03781+K00274
ko04146	Peroxisome	5	117	52	2211	0.137239	0.472357	0.0961538	PITC_041150|PITC_097300|PITC_034730|PITC_066660|PITC_004200	K03781|K13341|K00306|K01897|K03781	http://www.kegg.jp/kegg-bin/show_pathway?ko04146+K03781+K13341+K00306+K01897
ko04211	Longevity regulating pathway	3	117	25	2211	0.1428	0.480326	0.12	PITC_089410|PITC_041150|PITC_004200	K07359|K03781|K03781	http://www.kegg.jp/kegg-bin/show_pathway?ko04211+K07359+K03781
ko01040	Biosynthesis of unsaturated fatty acids	2	117	13	2211	0.148142	0.484422	0.153846	PITC_057290|PITC_098660	K10256|K00507	http://www.kegg.jp/kegg-bin/show_pathway?ko01040+K10256+K00507
ko00515	Mannose type O-glycan biosynthesis	1	117	3	2211	0.150564	0.484422	0.333333	PITC_063450	K00728	http://www.kegg.jp/kegg-bin/show_pathway?ko00515+K00728
ko00980	Metabolism of xenobiotics by cytochrome P450	3	117	26	2211	0.155536	0.489773	0.115385	PITC_032870|PITC_038620|PITC_092840	K13953|K00799|K15303	http://www.kegg.jp/kegg-bin/show_pathway?ko00980+K13953+K00799+K15303
ko02024	Quorum sensing	2	117	14	2211	0.16712	0.515288	0.142857	PITC_081470|PITC_066660	K01114|K01897	http://www.kegg.jp/kegg-bin/show_pathway?ko02024+K01114+K01897
ko00965	Betalain biosynthesis	1	117	4	2211	0.195575	0.526273	0.25	PITC_025440	K00545	http://www.kegg.jp/kegg-bin/show_pathway?ko00965+K00545
ko00650	Butanoate metabolism	2	117	15	2211	0.186489	0.526273	0.133333	PITC_004170|PITC_028570	K07511|K01641	http://www.kegg.jp/kegg-bin/show_pathway?ko00650+K07511+K01641
ko00364	Fluorobenzoate degradation	1	117	4	2211	0.195575	0.526273	0.25	PITC_074520	K01061	http://www.kegg.jp/kegg-bin/show_pathway?ko00364+K01061
ko00966	Glucosinolate biosynthesis	1	117	4	2211	0.195575	0.526273	0.25	PITC_010330	K00826	http://www.kegg.jp/kegg-bin/show_pathway?ko00966+K00826
ko00591	Linoleic acid metabolism	1	117	4	2211	0.195575	0.526273	0.25	PITC_065080	K17862	http://www.kegg.jp/kegg-bin/show_pathway?ko00591+K17862
ko00524	Neomycin, kanamycin and gentamicin biosynthesis	1	117	4	2211	0.195575	0.526273	0.25	PITC_040900	K00844	http://www.kegg.jp/kegg-bin/show_pathway?ko00524+K00844
ko00514	Other types of O-glycan biosynthesis	1	117	4	2211	0.195575	0.526273	0.25	PITC_063450	K00728	http://www.kegg.jp/kegg-bin/show_pathway?ko00514+K00728
ko00940	Phenylpropanoid biosynthesis	2	117	16	2211	0.206154	0.544836	0.125	PITC_024920|PITC_068760	K05349|K20039	http://www.kegg.jp/kegg-bin/show_pathway?ko00940+K05349+K20039
ko04360	Axon guidance	2	117	17	2211	0.226032	0.57677	0.117647	PITC_076020|PITC_012750	K05765|K06276	http://www.kegg.jp/kegg-bin/show_pathway?ko04360+K05765+K06276
ko00643	Styrene degradation	2	117	17	2211	0.226032	0.57677	0.117647	PITC_099320|PITC_021660	K10438|K10437	http://www.kegg.jp/kegg-bin/show_pathway?ko00643+K10438+K10437
ko00480	Glutathione metabolism	3	117	33	2211	0.252468	0.5931	0.0909091	PITC_038620|PITC_096310|PITC_084420	K00799|K00033|K01469	http://www.kegg.jp/kegg-bin/show_pathway?ko00480+K00799+K00033+K01469
ko00630	Glyoxylate and dicarboxylate metabolism	3	117	33	2211	0.252468	0.5931	0.0909091	PITC_041150|PITC_090710|PITC_004200	K03781|K00281|K03781	http://www.kegg.jp/kegg-bin/show_pathway?ko00630+K03781+K00281
ko04011	MAPK signaling pathway - yeast	5	117	64	2211	0.24829	0.5931	0.078125	PITC_088710|PITC_041150|PITC_099560|PITC_012750|PITC_004200	K08294|K03781|K19838|K06276|K03781	http://www.kegg.jp/kegg-bin/show_pathway?ko04011+K08294+K03781+K19838+K06276
ko00600	Sphingolipid metabolism	2	117	18	2211	0.246044	0.5931	0.111111	PITC_074090|PITC_031890	K01130|K04713	http://www.kegg.jp/kegg-bin/show_pathway?ko00600+K01130+K04713
ko00140	Steroid hormone biosynthesis	1	117	5	2211	0.23822	0.5931	0.2	PITC_025440	K00545	http://www.kegg.jp/kegg-bin/show_pathway?ko00140+K00545
ko00930	Caprolactam degradation	1	117	6	2211	0.278622	0.615464	0.166667	PITC_004170	K07511	http://www.kegg.jp/kegg-bin/show_pathway?ko00930+K07511
ko00361	Chlorocyclohexane and chlorobenzene degradation	1	117	6	2211	0.278622	0.615464	0.166667	PITC_074520	K01061	http://www.kegg.jp/kegg-bin/show_pathway?ko00361+K01061
ko00072	Synthesis and degradation of ketone bodies	1	117	6	2211	0.278622	0.615464	0.166667	PITC_028570	K01641	http://www.kegg.jp/kegg-bin/show_pathway?ko00072+K01641
ko00623	Toluene degradation	1	117	6	2211	0.278622	0.615464	0.166667	PITC_074520	K01061	http://www.kegg.jp/kegg-bin/show_pathway?ko00623+K01061
ko04520	Adherens junction	1	117	7	2211	0.3169	0.643639	0.142857	PITC_067200	K14394	http://www.kegg.jp/kegg-bin/show_pathway?ko04520+K14394
ko00254	Aflatoxin biosynthesis	1	117	7	2211	0.3169	0.643639	0.142857	PITC_056940	K17644	http://www.kegg.jp/kegg-bin/show_pathway?ko00254+K17644
ko04960	Aldosterone-regulated sodium reabsorption	1	117	7	2211	0.3169	0.643639	0.142857	PITC_012750	K06276	http://www.kegg.jp/kegg-bin/show_pathway?ko04960+K06276
ko00460	Cyanoamino acid metabolism	2	117	22	2211	0.326162	0.643639	0.0909091	PITC_024920|PITC_027550	K05349|K10675	http://www.kegg.jp/kegg-bin/show_pathway?ko00460+K05349+K10675
ko00400	Phenylalanine, tyrosine and tryptophan biosynthesis	2	117	22	2211	0.326162	0.643639	0.0909091	PITC_070320|PITC_007680	K03785|K01694	http://www.kegg.jp/kegg-bin/show_pathway?ko00400+K03785+K01694
ko00430	Taurine and hypotaurine metabolism	1	117	7	2211	0.3169	0.643639	0.142857	PITC_037720	K00456	http://www.kegg.jp/kegg-bin/show_pathway?ko00430+K00456
ko00350	Tyrosine metabolism	3	117	38	2211	0.326168	0.643639	0.0789474	PITC_032870|PITC_025440|PITC_023260	K13953|K00545|K00274	http://www.kegg.jp/kegg-bin/show_pathway?ko00350+K13953+K00545+K00274
ko00750	Vitamin B6 metabolism	1	117	7	2211	0.3169	0.643639	0.142857	PITC_034420	K00275	http://www.kegg.jp/kegg-bin/show_pathway?ko00750+K00275
ko04728	Dopaminergic synapse	2	117	23	2211	0.345941	0.664925	0.0869565	PITC_025440|PITC_023260	K00545|K00274	http://www.kegg.jp/kegg-bin/show_pathway?ko04728+K00545+K00274
ko04666	Fc gamma R-mediated phagocytosis	2	117	23	2211	0.345941	0.664925	0.0869565	PITC_076020|PITC_018570	K05765|K01115	http://www.kegg.jp/kegg-bin/show_pathway?ko04666+K05765+K01115
ko04140	Autophagy - animal	3	117	41	2211	0.370617	0.666887	0.0731707	PITC_089410|PITC_077980|PITC_012750	K07359|K00914|K06276	http://www.kegg.jp/kegg-bin/show_pathway?ko04140+K07359+K00914+K06276
ko00410	beta-Alanine metabolism	2	117	24	2211	0.365532	0.666887	0.0833333	PITC_004170|PITC_027880	K07511|K13366	http://www.kegg.jp/kegg-bin/show_pathway?ko00410+K07511+K13366
ko04973	Carbohydrate digestion and absorption	1	117	9	2211	0.387515	0.666887	0.111111	PITC_040900	K00844	http://www.kegg.jp/kegg-bin/show_pathway?ko04973+K00844
ko00062	Fatty acid elongation	1	117	8	2211	0.353162	0.666887	0.125	PITC_004170	K07511	http://www.kegg.jp/kegg-bin/show_pathway?ko00062+K07511
ko04216	Ferroptosis	1	117	9	2211	0.387515	0.666887	0.111111	PITC_066660	K01897	http://www.kegg.jp/kegg-bin/show_pathway?ko04216+K01897
ko04213	Longevity regulating pathway - multiple species	2	117	24	2211	0.365532	0.666887	0.0833333	PITC_041150|PITC_004200	K03781|K03781	http://www.kegg.jp/kegg-bin/show_pathway?ko04213+K03781
ko00310	Lysine degradation	2	117	25	2211	0.3849	0.666887	0.08	PITC_004170|PITC_034730	K07511|K00306	http://www.kegg.jp/kegg-bin/show_pathway?ko00310+K07511+K00306
ko00770	Pantothenate and CoA biosynthesis	2	117	25	2211	0.3849	0.666887	0.08	PITC_050040|PITC_010330	K00859|K00826	http://www.kegg.jp/kegg-bin/show_pathway?ko00770+K00859+K00826
ko00830	Retinol metabolism	1	117	9	2211	0.387515	0.666887	0.111111	PITC_032870	K13953	http://www.kegg.jp/kegg-bin/show_pathway?ko00830+K13953
ko00562	Inositol phosphate metabolism	2	117	26	2211	0.404014	0.679477	0.0769231	PITC_077980|PITC_081470	K00914|K01114	http://www.kegg.jp/kegg-bin/show_pathway?ko00562+K00914+K01114
ko04151	PI3K-Akt signaling pathway	2	117	26	2211	0.404014	0.679477	0.0769231	PITC_012750|PITC_049150	K06276|K00693	http://www.kegg.jp/kegg-bin/show_pathway?ko04151+K06276+K00693
ko00330	Arginine and proline metabolism	3	117	44	2211	0.414548	0.68023	0.0681818	PITC_023260|PITC_096360|PITC_027880	K00274|K01750|K13366	http://www.kegg.jp/kegg-bin/show_pathway?ko00330+K00274+K01750+K13366
ko04928	Parathyroid hormone synthesis, secretion and action	1	117	10	2211	0.420059	0.68023	0.1	PITC_018570	K01115	http://www.kegg.jp/kegg-bin/show_pathway?ko04928+K01115
ko04071	Sphingolipid signaling pathway	2	117	27	2211	0.422846	0.68023	0.0740741	PITC_012750|PITC_018570	K06276|K01115	http://www.kegg.jp/kegg-bin/show_pathway?ko04071+K06276+K01115
ko00521	Streptomycin biosynthesis	1	117	10	2211	0.420059	0.68023	0.1	PITC_040900	K00844	http://www.kegg.jp/kegg-bin/show_pathway?ko00521+K00844
ko00620	Pyruvate metabolism	3	117	46	2211	0.443318	0.705496	0.0652174	PITC_032870|PITC_095260|PITC_035800	K13953|K00161|K00029	http://www.kegg.jp/kegg-bin/show_pathway?ko00620+K13953+K00161+K00029
ko00250	Alanine, aspartate and glutamate metabolism	2	117	29	2211	0.459573	0.708508	0.0689655	PITC_090260|PITC_080460	K00820|K00264	http://www.kegg.jp/kegg-bin/show_pathway?ko00250+K00820+K00264
ko04510	Focal adhesion	1	117	11	2211	0.450887	0.708508	0.0909091	PITC_012750	K06276	http://www.kegg.jp/kegg-bin/show_pathway?ko04510+K06276
ko02020	Two-component system	2	117	29	2211	0.459573	0.708508	0.0689655	PITC_010770|PITC_097870	K19668|K01179	http://www.kegg.jp/kegg-bin/show_pathway?ko02020+K19668+K01179
ko00061	Fatty acid biosynthesis	1	117	12	2211	0.48009	0.732508	0.0833333	PITC_066660	K01897	http://www.kegg.jp/kegg-bin/show_pathway?ko00061+K01897
ko00625	Chloroalkane and chloroalkene degradation	1	117	13	2211	0.507752	0.7587	0.0769231	PITC_032870	K13953	http://www.kegg.jp/kegg-bin/show_pathway?ko00625+K13953
ko03018	RNA degradation	3	117	51	2211	0.512635	0.7587	0.0588235	PITC_019500|PITC_097960|PITC_089720	K12613|K00850|K01689	http://www.kegg.jp/kegg-bin/show_pathway?ko03018+K12613+K00850+K01689
ko04726	Serotonergic synapse	1	117	13	2211	0.507752	0.7587	0.0769231	PITC_023260	K00274	http://www.kegg.jp/kegg-bin/show_pathway?ko04726+K00274
ko04371	Apelin signaling pathway	1	117	15	2211	0.558774	0.758702	0.0666667	PITC_077980	K00914	http://www.kegg.jp/kegg-bin/show_pathway?ko04371+K00914
ko04664	Fc epsilon RI signaling pathway	1	117	14	2211	0.533955	0.758702	0.0714286	PITC_012750	K06276	http://www.kegg.jp/kegg-bin/show_pathway?ko04664+K06276
ko04724	Glutamatergic synapse	1	117	15	2211	0.558774	0.758702	0.0666667	PITC_018570	K01115	http://www.kegg.jp/kegg-bin/show_pathway?ko04724+K01115
ko00340	Histidine metabolism	1	117	15	2211	0.558774	0.758702	0.0666667	PITC_023260	K00274	http://www.kegg.jp/kegg-bin/show_pathway?ko00340+K00274
ko00950	Isoquinoline alkaloid biosynthesis	1	117	15	2211	0.558774	0.758702	0.0666667	PITC_023260	K00274	http://www.kegg.jp/kegg-bin/show_pathway?ko00950+K00274
ko00670	One carbon pool by folate	1	117	14	2211	0.533955	0.758702	0.0714286	PITC_004260	K00601	http://www.kegg.jp/kegg-bin/show_pathway?ko00670+K00601
ko00360	Phenylalanine metabolism	2	117	33	2211	0.528805	0.758702	0.0606061	PITC_023260|PITC_021660	K00274|K10437	http://www.kegg.jp/kegg-bin/show_pathway?ko00360+K00274+K10437
ko04072	Phospholipase D signaling pathway	1	117	14	2211	0.533955	0.758702	0.0714286	PITC_018570	K01115	http://www.kegg.jp/kegg-bin/show_pathway?ko04072+K01115
ko00230	Purine metabolism	3	117	54	2211	0.552018	0.758702	0.0555556	PITC_004260|PITC_040530|PITC_004430	K00601|K01488|K00365	http://www.kegg.jp/kegg-bin/show_pathway?ko00230+K00601+K01488+K00365
ko04024	cAMP signaling pathway	1	117	16	2211	0.582282	0.769444	0.0625	PITC_018570	K01115	http://www.kegg.jp/kegg-bin/show_pathway?ko04024+K01115
ko04070	Phosphatidylinositol signaling system	1	117	16	2211	0.582282	0.769444	0.0625	PITC_077980	K00914	http://www.kegg.jp/kegg-bin/show_pathway?ko04070+K00914
ko04660	T cell receptor signaling pathway	1	117	16	2211	0.582282	0.769444	0.0625	PITC_012750	K06276	http://www.kegg.jp/kegg-bin/show_pathway?ko04660+K06276
ko04210	Apoptosis	1	117	17	2211	0.604547	0.791796	0.0588235	PITC_012750	K06276	http://www.kegg.jp/kegg-bin/show_pathway?ko04210+K06276
ko00627	Aminobenzoate degradation	1	117	20	2211	0.664525	0.799591	0.05	PITC_004170	K07511	http://www.kegg.jp/kegg-bin/show_pathway?ko00627+K07511
ko00790	Folate biosynthesis	1	117	20	2211	0.664525	0.799591	0.05	PITC_081450	K03635	http://www.kegg.jp/kegg-bin/show_pathway?ko00790+K03635
ko04912	GnRH signaling pathway	1	117	20	2211	0.664525	0.799591	0.05	PITC_018570	K01115	http://www.kegg.jp/kegg-bin/show_pathway?ko04912+K01115
ko04113	Meiosis - yeast	3	117	63	2211	0.658258	0.799591	0.047619	PITC_075630|PITC_056560|PITC_023040	K12765|K08139|K08139	http://www.kegg.jp/kegg-bin/show_pathway?ko04113+K12765+K08139
ko04722	Neurotrophin signaling pathway	1	117	19	2211	0.645609	0.799591	0.0526316	PITC_012750	K06276	http://www.kegg.jp/kegg-bin/show_pathway?ko04722+K06276
ko04621	NOD-like receptor signaling pathway	1	117	19	2211	0.645609	0.799591	0.0526316	PITC_097190	K03671	http://www.kegg.jp/kegg-bin/show_pathway?ko04621+K03671
ko00860	Porphyrin and chlorophyll metabolism	1	117	19	2211	0.645609	0.799591	0.0526316	PITC_073010	K01885	http://www.kegg.jp/kegg-bin/show_pathway?ko00860+K01885
ko03060	Protein export	1	117	18	2211	0.625636	0.799591	0.0555556	PITC_042220	K12272	http://www.kegg.jp/kegg-bin/show_pathway?ko03060+K12272
ko00900	Terpenoid backbone biosynthesis	1	117	20	2211	0.664525	0.799591	0.05	PITC_028570	K01641	http://www.kegg.jp/kegg-bin/show_pathway?ko00900+K01641
ko00290	Valine, leucine and isoleucine biosynthesis	1	117	18	2211	0.625636	0.799591	0.0555556	PITC_010330	K00826	http://www.kegg.jp/kegg-bin/show_pathway?ko00290+K00826
ko04136	Autophagy - other	1	117	21	2211	0.682439	0.808008	0.047619	PITC_077980	K00914	http://www.kegg.jp/kegg-bin/show_pathway?ko04136+K00914
ko00626	Naphthalene degradation	1	117	21	2211	0.682439	0.808008	0.047619	PITC_032870	K13953	http://www.kegg.jp/kegg-bin/show_pathway?ko00626+K13953
ko03460	Fanconi anemia pathway	1	117	22	2211	0.699405	0.808687	0.0454545	PITC_052180	K03509	http://www.kegg.jp/kegg-bin/show_pathway?ko03460+K03509
ko04921	Oxytocin signaling pathway	1	117	22	2211	0.699405	0.808687	0.0454545	PITC_089410	K07359	http://www.kegg.jp/kegg-bin/show_pathway?ko04921+K07359
ko04014	Ras signaling pathway	1	117	22	2211	0.699405	0.808687	0.0454545	PITC_018570	K01115	http://www.kegg.jp/kegg-bin/show_pathway?ko04014+K01115
ko03013	RNA transport	4	117	90	2211	0.712988	0.818002	0.0444444	PITC_072540|PITC_077030|PITC_035940|PITC_033420	K03538|K12879|K14526|K14327	http://www.kegg.jp/kegg-bin/show_pathway?ko03013+K03538+K12879+K14526+K14327
ko00270	Cysteine and methionine metabolism	2	117	47	2211	0.721619	0.821536	0.0425532	PITC_010330|PITC_037720	K00826|K00456	http://www.kegg.jp/kegg-bin/show_pathway?ko00270+K00826+K00456
ko04217	Necroptosis	1	117	25	2211	0.745094	0.841785	0.04	PITC_062450	K00688	http://www.kegg.jp/kegg-bin/show_pathway?ko04217+K00688
ko04810	Regulation of actin cytoskeleton	1	117	26	2211	0.758737	0.850705	0.0384615	PITC_076020	K05765	http://www.kegg.jp/kegg-bin/show_pathway?ko04810+K05765
ko00020	Citrate cycle (TCA cycle)	1	117	27	2211	0.771656	0.858685	0.037037	PITC_095260	K00161	http://www.kegg.jp/kegg-bin/show_pathway?ko00020+K00161
ko00983	Drug metabolism - other enzymes	1	117	28	2211	0.783888	0.865787	0.0357143	PITC_038620	K00799	http://www.kegg.jp/kegg-bin/show_pathway?ko00983+K00799
ko00510	N-Glycan biosynthesis	1	117	29	2211	0.795471	0.872072	0.0344828	PITC_078550	K00729	http://www.kegg.jp/kegg-bin/show_pathway?ko00510+K00729
ko01220	Degradation of aromatic compounds	1	117	32	2211	0.826653	0.896538	0.03125	PITC_032870	K13953	http://www.kegg.jp/kegg-bin/show_pathway?ko01220+K13953
ko04145	Phagosome	1	117	33	2211	0.835961	0.896538	0.030303	PITC_077980	K00914	http://www.kegg.jp/kegg-bin/show_pathway?ko04145+K00914
ko03040	Spliceosome	3	117	84	2211	0.833147	0.896538	0.0357143	PITC_077030|PITC_063440|PITC_014330	K12879|K12825|K12872	http://www.kegg.jp/kegg-bin/show_pathway?ko03040+K12879+K12825+K12872
ko04144	Endocytosis	2	117	62	2211	0.850503	0.901865	0.0322581	PITC_047150|PITC_018570	K19366|K01115	http://www.kegg.jp/kegg-bin/show_pathway?ko04144+K19366+K01115
ko04139	Mitophagy - yeast	1	117	35	2211	0.853115	0.901865	0.0285714	PITC_088710	K08294	http://www.kegg.jp/kegg-bin/show_pathway?ko04139+K08294
ko01210	2-Oxocarboxylic acid metabolism	1	117	39	2211	0.882267	0.913115	0.025641	PITC_010330	K00826	http://www.kegg.jp/kegg-bin/show_pathway?ko01210+K00826
ko04138	Autophagy - yeast	2	117	66	2211	0.874299	0.913115	0.030303	PITC_077980|PITC_055020	K00914|K20182	http://www.kegg.jp/kegg-bin/show_pathway?ko04138+K00914+K20182
ko03008	Ribosome biogenesis in eukaryotes	2	117	67	2211	0.879682	0.913115	0.0298507	PITC_072540|PITC_035940	K03538|K14526	http://www.kegg.jp/kegg-bin/show_pathway?ko03008+K03538+K14526
ko00970	Aminoacyl-tRNA biosynthesis	1	117	42	2211	0.900294	0.918921	0.0238095	PITC_073010	K01885	http://www.kegg.jp/kegg-bin/show_pathway?ko00970+K01885
ko04150	mTOR signaling pathway	1	117	41	2211	0.894612	0.918921	0.0243902	PITC_012750	K06276	http://www.kegg.jp/kegg-bin/show_pathway?ko04150+K06276
ko03015	mRNA surveillance pathway	1	117	48	2211	0.928541	0.941261	0.0208333	PITC_033420	K14327	http://www.kegg.jp/kegg-bin/show_pathway?ko03015+K14327
ko00190	Oxidative phosphorylation	1	117	81	2211	0.988755	0.995481	0.0123457	PITC_050380	K03885	http://www.kegg.jp/kegg-bin/show_pathway?ko00190+K03885
ko04714	Thermogenesis	1	117	98	2211	0.995712	0.995712	0.0102041	PITC_066660	K01897	http://www.kegg.jp/kegg-bin/show_pathway?ko04714+K01897
