# Supplementary material for: Transcriptomics Integrated with Metabolomics Reveals 2-Methoxy-1, 4-Naphthoquinone-Based Carbon Dots Induced Molecular Shifts in Penicillium italicum
Source: J Fungi (Basel). 2022 Apr 20;8(5):420. doi: 10.3390/jof8050420 (PMC9145997; doi:10.3390/jof8050420)
Supplement: Supplementary file 1 [file jof-08-00420-s001.zip › New Table S1-7/Table S4.xlsx]

## Sheet: Table S4
ID	adduct	Name	VIP	Fold change	p-value	m/z	rt(s)	PPM	HMDB	KEGG	SuperClass	Class	SubClass	rtmax	i-1	i-2	i-3	i-4	i-5	i-6	i2-1	i2-2	i2-3	i2-4	i2-5	i2-6	QC-1	QC-2	QC-3	RSD	QCRSD
M79T58_2	[M+H]+	Dimethyl sulfoxide	22.0012	1676.41	3.52499e-08	79.0211	58.356	5.40526	HMDB0002151	C11143				59.547	4029.98	7343.6	3555.47	1876.74	1012.02	1653.2	6.73175e+06	4.86747e+06	5.12812e+06	4.29013e+06	5.45457e+06	6.16942e+06	3.92971e+06	3.98198e+06	3.98175e+06	0.00759479	0.00759479
M699T36	[M-H]-	1,2-dioleoyl-sn-glycero-3-phosphate	4.35039	16.0609	0.00208478	699.499	36.2735	0.389364	HMDB0007865		Lipids and lipid-like molecules	Glycerophospholipids	Glycerophosphates	38.48	9708.27	8196.71	9366.12	10771.9	10599.4	12215.2	91994.3	56525.9	127016	308761	189234	203896	70325.7	70324.3	69508.4	0.00673001	0.00673001
M723T36_2	[M-2H]2-	1',3'-bis[1,2-dilinoleoyl-sn-glycero-3-phospho]-sn-glycerol	5.70711	15.2338	0.00171481	723.499	36.326	1.38292	HMDB0010692		Lipids and lipid-like molecules	Glycerophospholipids	Glycerophosphoglycerophosphoglycerols	38.258	17688.1	15710.7	17098	22475.6	17828.7	21195	159291	94372.3	205510	485941	398571	362440	147017	149320	146008	0.0115134	0.0115134
M495T342	[M-H]-	Leukotriene d4	1.18708	12.3583	1.38379e-06	495.257	342.048	0.776778	HMDB0003080	C05951	Lipids and lipid-like molecules	Fatty Acyls	Eicosanoids	345.554	764.298	1166.8	459.211	1289.43	827.015	993.525	14042.3	11801.4	9734.91	7702.4	14043.5	10649.5	6920.36	7284.23	7284.67	0.029346	0.029346
M721T36_2	[M-H]-	1,2-dipalmitoyl-sn-glycero-3-phospho-(1'-rac-glycerol)	3.50128	12.1472	0.00165402	721.484	35.76	2.76946			Lipids and lipid-like molecules	Glycerophospholipids	Glycerophosphoglycerols	38.258	8459.78	6432.06	8320.75	11759.6	8491.54	10567.8	60783.2	38255.5	81702.2	183057	158047	134486	50013.9	50011.2	48876.3	0.0132168	0.0132168
M729T379	[M+Na]+	[2-[4-hydroxy-2,5-bis(hydroxymethyl)-3-(2-methylpropanoyloxy)oxolan-2-yl]oxy-6-(hydroxymethyl)-4,5-bis(2-methylpropanoyloxy)oxan-3-yl] decanoate	1.42932	10.8602	5.11119e-06	729.35	378.777	2.25331						379.997	2117.01	2419.99	3085.66	2985.3	2203.46	1705.42	31142.4	26197.8	22933.4	18986.5	36763.5	21632.9	8727.35	9119.51	9114.22	0.0250254	0.0250254
M519T342	[M+Na]+	1-(10z-heptadecenoyl)-sn-glycero-3-phospho-(1'-rac-glycerol)	1.74873	10.0168	0.000130652	519.251	341.543	3.57925						343.267	5156.23	4368.83	3724.64	4521.75	3502.85	3046.4	47950.6	60754.8	24492.2	23579.6	49817.4	37022	24150.7	25205.2	25216.6	0.0246267	0.0246267
M541T345	[M+H-H2O]+	Atorvastatin	1.52535	8.20664	4.28136e-06	541.232	344.6	0.685821	HMDB0005006	C06834	Organoheterocyclic compounds	Pyrroles	Substituted pyrroles	346.025	3370.28	4603.77	1385.72	4880.86	3906.11	3874.9	37389.4	23092.1	22362.9	25955.7	37596.2	34327.3	18828.6	19793.6	18851.2	0.0287473	0.0287473
M491T294	[M+H]+	3',4',6-trimethoxyisoflavone-7-o-.beta.-d-glucopyranoside	1.46831	6.53579	7.57601e-05	491.134	293.591	5.07068			Phenylpropanoids and polyketides	Isoflavonoids	Isoflavonoid O-glycosides	294.299	4901.33	5150.7	6062.16	5873.31	3066.35	3273.79	49319	31882.4	21454.9	24252.9	31132.1	27102.1	34433.9	36538.3	36541.3	0.0339259	0.0339259
M487T381	[M-H]-	Blood group b trisaccharide		6.23276	9.52811e-05	487.179	380.721	2.3406			Organic oxygen compounds	Organooxygen compounds	Carbohydrates and carbohydrate conjugates	384.332	27725.5	41903.4	41121.4	37529.1	43555.8	26392.6	226673	326419	157488	190784	305280	153516	157881	127167	157680	0.119768	0.119768
M533T404	[M+Na]+	2-[(2r,4as,8s,8as)-8-[2-[(4as,7r,8ar)-7-(1-carboxyethenyl)-1-hydroxy-4a-methyl-2-oxo-6,7,8,8a-tetrahydro-5h-naphthalen-1-yl]ethyl]-4a-methyl-7-oxo-1,2,3,4,8,8a-hexahydronaphthalen-2-yl]prop-2-enoic acid	4.93609	5.40759	0.000248829	533.23	403.772	1.69867			Lipids and lipid-like molecules	Prenol lipids	Sesquiterpenoids	406.002	81971.1	66262.8	54702.3	58090.4	75232.2	72165.9	578750	296102	288253	220199	466442	358846	267971	267917	226584	0.093955	0.093955
M561T301_2	[2M+H]+	Mianserin n-oxide	1.1681	5.34785	0.000367155	561.297	300.771	8.10478			Organoheterocyclic compounds	Benzazepines	Dibenzazepines	301.508	5230.02	3420.13	3364.2	2859.43	3989.88	4344.06	14425.6	19315.1	17705.9	13555.1	34286.6	24823.2	40887.8	42290.2	40881.2	0.0196257	0.0196257
M747T35	[M+Na]+	Nigericin	2.4641	5.08305	0.00143706	747.489	35.108	2.8628		C11609	Organic oxygen compounds	Organooxygen compounds	Ethers	35.885	15205.8	16110.7	16066.4	22117	15714.4	24940.2	85056.2	14928	92712.2	126315	116156	124754	72436.1	74451.2	74430.5	0.0156899	0.0156899
M324T417	[M+H]+	Stylopine	1.59702	4.96362	0.000102927	324.115	417.114	1.6299		C05175				419.154	7473.84	6004.11	7083.04	8422.92	7847.64	12630.2	61631	50542.5	36226.3	28345.5	37745.3	31018.6	17867.3	19566.6	17891.3	0.052829	0.052829
M322T98	[M+H]+	Famciclovir	1.41093	4.76794	1.19444e-05	322.172	97.637	4.12658	HMDB0014570		Organoheterocyclic compounds	Imidazopyrimidines	Purines and purine derivatives	108.749	3403.76	7315.24	8829.43	6135.01	4262.24	6755.4	29272.6	35231.9	20423.7	24634	38666.1	26760.2	22881.8	23594.4	22878.4	0.0178403	0.0178403
M555T401	[M+H]+	Didansyl-1,4-diaminobutane	2.31835	4.68456	5.12646e-06	555.212	400.856	0.684265			Benzenoids	Naphthalenes	Naphthalene sulfonic acids and derivatives	404.513	15913.4	26801.1	17219.2	15761.6	11891.1	14065.7	67792.1	93244.7	57710.4	71785.3	101906	83757.9	42128.3	43950.2	43934.3	0.0241669	0.0241669
M470T341	[M+H]+	Trp-His-Lys	1.55202	4.32718	0.000116543	470.269	341.106	6.07783			Organic acids and derivatives	Carboxylic acids and derivatives	Amino acids, peptides, and analogues	342.014	9214.88	10232.2	11866.7	9027.38	6080.76	9184.4	48084.8	41365.1	46421.1	30946.5	20461.3	53339.7	75089.7	78991.9	79007.1	0.0290536	0.0290536
M511T396	[M-H+2Na]+	Androstan-3-ol-17-one 3-glucuronide	3.07404	4.17011	0.00150619	511.248	395.816	5.47323	HMDB0004484	C11136	Lipids and lipid-like molecules	Steroids and steroid derivatives	Steroidal glycosides	405.655	36077.6	45267.1	46524.7	42850.4	33647.1	32565	261219	95334	180236	72359.9	210047	168836	63172.9	62488	63182.7	0.0063274	0.0063274
M187T334	[M+H]+	Pro-Ala	5.30414	3.84264	0.000113962	187.106	333.92	4.35232			Organic acids and derivatives	Carboxylic acids and derivatives	Amino acids, peptides, and analogues	334.869	110559	112134	170753	99074	82054	105885	471713	461017	249991	327869	595630	508539	268951	278709	278706	0.0204495	0.0204495
M188T382	[M-H]-	N-acetyl-l-glutamate	1.11834	3.76443	2.54812e-06	188.056	382.053	1.81647	HMDB0001138	C00624	Organic acids and derivatives	Carboxylic acids and derivatives	Amino acids, peptides, and analogues	383.893	2470.6	3181.13	5096.44	2649.96	2434.72	4733.74	12337.9	12152.2	10133.5	11898.7	15073.8	15825.4	18721.3	19016.8	19143.6	0.0114288	0.0114288
M507T384	[M+Na]+	Verrucarin j	1.19266	3.76093	0.00257747	507.215	384.277	2.65151			Lipids and lipid-like molecules	Prenol lipids	Sesquiterpenoids	403.697	6949.04	8815.88	6897.23	8414.39	4634.52	3115.9	39186.4	23735.7	9260.69	15306.2	28970.7	29565.7	11036.4	11228.2	15671.2	0.207375	0.207375
M391T34_2	[M+H]+	Octyl-3,5-di-tert-butyl-4-hydroxyhydrocinnamate	1.21541	3.72945	0.00779589	391.333	34.433	9.78321			Lipids and lipid-like molecules	Fatty Acyls	Fatty alcohol esters	35.069	7459.85	6042.24	7281.83	10817.2	6462.41	8396.18	11174.6	35503.1	39726.5	6967.17	38615.7	41282	16398.1	17753	16585.9	0.0434054	0.0434054
M637T421	[M+Na]+	Norethindrone 2,3,4-tri-o-acetyl-.beta.-d-glucuronide methyl ester	1.17889	3.67347	0.000641153	637.253	420.724	1.72217			Lipids and lipid-like molecules	Steroids and steroid derivatives	Steroidal glycosides	427.602	7817.17	5577.76	4481.39	5378.12	7008.06	11249.9	38064.4	31908.7	12769.5	23655.3	19527.6	26569.2	16799.4	15457.9	15378.9	0.050275	0.050275
M359T302	[2M-H]-	D-(+)-mannose	1.08745	3.54974	0.000144635	359.12	301.722	2.79355	HMDB0062473	C00936	Organic oxygen compounds	Organooxygen compounds	Carbohydrates and carbohydrate conjugates	303.107	3438.88	2901.08	3559.17	6046.47	3043.01	2704.9	17047.1	14255.2	9790.03	7462.54	15465.5	12986	9249.87	9244.02	9650.39	0.024831	0.024831
M646T391	[M+H]+	Acarbose	1.02473	3.45859	0.000156946	646.276	390.599	8.20712		C06802	Organic oxygen compounds	Organooxygen compounds	Carbohydrates and carbohydrate conjugates	395.586	6073.49	7071.37	3355.64	7075.93	3074.23	4095.73	23259.8	9973.64	14926.6	18466.2	22410.5	17302.3	10991.3	10984.6	10780.2	0.0109884	0.0109884
M639T397	[M+K]+	Nocardamine	1.13409	3.40989	0.00298112	639.306	397.173	2.6736						398.78	8758.72	9820.09	6759.52	3864.71	9147.17	5844.57	44388.4	20747.1	18126.9	15250.3	31484.4	20702.1	21057.4	22329.4	21031.1	0.0345603	0.0345603
M116T523	[M+H-C4H6SO]+	Captopril	3.72048	3.4007	0.033409	116.069	522.685	4.88744	HMDB0015328	C06867	Organic acids and derivatives	Carboxylic acids and derivatives	Amino acids, peptides, and analogues	534.318	128454	133199	82636.3	129864	16966.9	81433.1	148436	480893	123762	381720	144782	667489	153076	153232	158082	0.0183885	0.0183885
M512T391	[M+H-H2O]+	Lewis x trisaccharide	1.26951	3.38131	4.98699e-05	512.175	390.653	0.378152	HMDB0006568		Lipids and lipid-like molecules	Fatty Acyls	Fatty acyl glycosides	403.697	5173.71	9206.13	6912.86	12544.9	11946.3	6411.04	35870.1	36062.3	30900.2	17511.4	29070.9	27072.4	17840.3	18394.5	18396.1	0.0175962	0.0175962
M385T32_2	[M+H]+	4-cholestenone	2.61013	3.31601	2.05879e-05	385.343	31.948	7.96804	HMDB0000921	C00599	Lipids and lipid-like molecules	Steroids and steroid derivatives	Cholestane steroids	33.161	28870.7	28573.8	42978.3	24945.6	18817.9	66453.5	122609	113906	122661	85875.1	106706	146728	57165.8	57162.6	57515.3	0.00353909	0.00353909
M462T398	[M+H]+	Morphine-3-glucuronide	2.47907	3.22967	0.0163425	462.193	397.607	1.95582	HMDB0041936	C16643				413.012	48823.2	64995.5	25197.5	61407.3	29950.7	23938.8	88068.2	78416.5	151057	58403.5	265560	179840	181749	156532	181511	0.0836347	0.0836347
M100T273	[M+H-H2O]+	5-aminovaleric acid	2.14735	3.02928	0.000871149	100.075	273.381	5.7064	HMDB0003355	C00431	Organic acids and derivatives	Carboxylic acids and derivatives	Amino acids, peptides, and analogues	274.009	27780.3	39001.4	29213.2	34267.1	26260.9	24386.7	140945	73380.9	112013	93855.7	52453.1	75379.6	44067.7	45109.8	45115.2	0.0134758	0.0134758
M133T528	[M+H]+	Ornithine	1.56597	3.02525	0.0292828	133.096	528.107	4.22506	HMDB0000214	C00077	Organic acids and derivatives	Carboxylic acids and derivatives	Amino acids, peptides, and analogues	539.808	17284.8	22063.2	27888.2	23997.1	13574.1	16253.3	102891	28435.6	67913.5	24944.9	30742.7	111312	20832.5	25622.5	25313.3	0.112057	0.112057
M472T439	[M+H]+	1-[(4-chlorophenyl)methyl]-3-[(1,1-dimethylethyl)thio]-.alpha.,.alpha.- dimethyl-5-(1-methylethyl)-1h-indole-2-propanoic acid	1.32732	2.9808	6.29054e-07	472.204	439.469	8.42733			Organoheterocyclic compounds	Indoles and derivatives	N-alkylindoles	442.99	9348.84	9416.47	12532	12713.3	8153.73	11190.7	34599.5	31403.7	33317.9	25003.3	36361.1	28163.4	37315.5	34681.6	37342.7	0.0419402	0.0419402
M302T417	[M+H]+	Gly-Pro-Glu	2.42713	2.95185	6.1728e-06	302.133	416.858	1.21488			Organic acids and derivatives	Carboxylic acids and derivatives	Amino acids, peptides, and analogues	422.992	38650.5	44316.8	18793	45555.6	37013.7	40119	141181	110023	113285	88536.4	114548	94964.2	75371.7	76711.1	75386.1	0.0101448	0.0101448
M157T96_2	[M+H-H2O]+	N-.alpha.-acetyl-l-ornithine	4.3971	2.8825	0.000132518	157.096	95.762	5.8438	HMDB0003357	C00437	Organic acids and derivatives	Carboxylic acids and derivatives	Amino acids, peptides, and analogues	97.512	15863	154786	155060	167866	115724	119004	424440	227274	329157	320724	373449	424289	326533	327096	331321	0.00797083	0.00797083
M189T365	[M+H]+	N.epsilon.-acetyl-l-lysine	1.61416	2.79728	0.00151151	189.122	364.802	5.75404	HMDB0000206	C02727	Organic acids and derivatives	Carboxylic acids and derivatives	Amino acids, peptides, and analogues	367.089	21440.6	26357.4	23947.7	20888.4	21551.9	21457.2	69486.4	75911	83897.6	81394	36336.6	32405.9	35765.7	37996.9	35759.1	0.0353381	0.0353381
M187T68	[M+H]+	Bis-(acetyl)diaminopentane	1.39312	2.77104	0.0231713	187.143	67.533	3.37668			Organic acids and derivatives	Carboxylic acids and derivatives	Carboxylic acid derivatives	70.319	10060.1	24061.6	5473.43	16371.2	11285.2	18806.6	12448.9	55321.5	26859.1	21455.5	66939.8	55445.7	73152.2	73157.5	74564	0.0110504	0.0110504
M83T128	[M+H-H2O]+	3,3-dimethylacrylic acid	1.01312	2.73643	0.0130322	83.0481	128.22	4.25461	HMDB0000509		Lipids and lipid-like molecules	Fatty Acyls	Fatty acids and conjugates	131.31	5192.72	7111	17571.5	9507.87	5260.65	9419.55	47866.9	14865.3	19637.8	23425.9	23865	18279.5	21343.8	21293.1	22455.4	0.030277	0.030277
M145T335	[M-H]-	Gly-Ala	2.77679	2.69236	0.000168077	145.062	335.034	0.645146			Organic acids and derivatives	Carboxylic acids and derivatives	Amino acids, peptides, and analogues	336.878	30192.1	39367.2	47894.4	36810.1	19837.8	39554.7	121468	86014.5	68238.9	73993.5	103014	122512	82814.5	82886.5	91964.1	0.0612641	0.0612641
M648T374	[M+H-H2O]+	Natamycin	1.17037	2.68928	0.00432469	648.293	374.388	1.55062		C08073	Organic oxygen compounds	Organooxygen compounds	Carbohydrates and carbohydrate conjugates	384.374	9170.07	13519.6	13147.9	13205.4	9642.52	7254.05	26736.8	23061.9	38165.2	49802.7	21762.1	17801.5	18137.7	18169	18651.9	0.0157344	0.0157344
M510T390	[M+Na]+	4-[[4-hydroxy-2-(2-methylpropyl)-1-oxo-3,3a-dihydro-2h-imidazo[1,2-a]indol-4-yl]methyl]-1-methyl-2,4-dihydro-1h-pyrazino[2,1-b]quinazoline-3,6-dione	1.03905	2.6519	0.000370891	510.216	389.638	4.06048			Organoheterocyclic compounds	Diazanaphthalenes	Benzodiazines	397.096	4974.58	6447.12	5987.04	15990.6	12120.9	6295.35	28438.6	20452.9	16831.3	27624.6	18366.4	25696	17341.7	17371.3	17388	0.00135038	0.00135038
M149T101	[M-H]-	D-ribose	1.46725	2.62838	0.0328228	149.046	101.132	5.87478	HMDB0000283	C00121	Organic oxygen compounds	Organooxygen compounds	Carbohydrates and carbohydrate conjugates	106.342	18624.5	12104.2	7682.3	9377.98	8044.08	10792	44742.9	56141.7	14673.6	13369.7	25915.9	20272.5	24823.9	20468.7	20359.6	0.116365	0.116365
M575T437	[M+H]+	5(s)-5-carboxystrictosidine	1.14176	2.61098	0.000596062	575.241	437.195	2.07408			Lipids and lipid-like molecules	Prenol lipids	Terpene glycosides	453.984	7599.94	7628.68	10946.5	11867.4	8482.81	15139.3	35215.5	21999.8	26786.3	17566.7	22710.5	36725.7	20813.2	19194.1	19227.9	0.0468575	0.0468575
M553T412	[2M+H]+	Dihydromethysticin	1.56232	2.58862	0.0011325	553.219	412.095	3.93957	HMDB0030791	C09926				413.983	16444.5	26325.1	22414.6	27013.3	14876	12454.2	81879.4	49239.3	40347.1	36218	51925.8	49801.4	42989.3	42368.3	43097.1	0.00918731	0.00918731
M367T291	[M-H]-	Curcumin	3.94549	2.51335	9.89734e-05	367.106	291.157	0.0281752	HMDB0002269	C10443	Phenylpropanoids and polyketides	Diarylheptanoids	Linear diarylheptanoids	291.607	74157.7	102941	94000.7	87481	62224.9	62365.7	274787	219693	161822	148996	200302	208778	153505	155700	158266	0.0152925	0.0152925
M245T410	[M+H]+	Pro-Glu	3.69684	2.43778	3.92105e-07	245.112	409.833	7.51301			Organic acids and derivatives	Carboxylic acids and derivatives	Amino acids, peptides, and analogues	411.631	100692	122873	121369	121992	92336.8	116661	313672	282372	278627	219955	290399	262730	227896	227915	234594	0.0167809	0.0167809
M214T390	[M-H]-	sn-Glycerol 3-phosphoethanolamine	2.20163	2.41919	0.00542255	214.049	390.398	1.00139			Lipids and lipid-like molecules	Glycerophospholipids	Glycerophosphoethanolamines	393.255	32015.5	27605.3	22985.9	35352.8	33455	37517.1	89177.7	76815	51901.8	38133.8	75346.5	125686	563849	563825	571280	0.00758754	0.00758754
M111T128	[M+H]+	Resorcinol	1.52713	2.39354	0.0132667	111.043	127.938	7.33004	HMDB0032037	C01751	Benzenoids	Phenols	Benzenediols	130.69	17007.7	28041.1	40694.1	17427.9	14850.1	30716.3	106110	33154.6	40227.2	70766.4	51440	54309.4	57889.7	57928.4	59479.4	0.0155194	0.0155194
M346T294	[M-H+2Na]+	N-acetyl-d-glucosamine 6-phosphate	1.16089	2.3888	0.00502973	346.047	293.701	1.16354	HMDB0001062	C00357	Organic oxygen compounds	Organooxygen compounds	Carbohydrates and carbohydrate conjugates	294.216	6732.86	20118.4	13968	11275.5	11595.4	15703.5	28668	22305.1	27640.2	33863.2	23176.1	54002.7	20668.5	21269.9	20700.9	0.0162017	0.0162017
M189T283	[M+H]+	Gly-Leu	1.6457	2.37241	0.000744969	189.122	283.463	5.41562	HMDB0000759	C02155	Organic acids and derivatives	Carboxylic acids and derivatives	Amino acids, peptides, and analogues	284.017	17168	20694	43151.8	18611.5	13365.8	29822	73162.8	52561.5	40548.7	45280.3	60066.2	67192.1	50946.2	51711.8	51704.6	0.00855136	0.00855136
M223T260	[M+H]+	Phe-gly	1.5557	2.31544	0.000501137	223.106	260.108	0.750136		C18481	Organic acids and derivatives	Carboxylic acids and derivatives	Amino acids, peptides, and analogues	274.501	20902.7	22819.6	34548.3	16146.6	11735.8	26215.6	67424.8	49413.9	39763.8	36763.8	54116.2	59008.7	40308.2	41238.8	41237.5	0.0131185	0.0131185
M189T387	[M+H]+	N-alpha-acetyl-l-lysine	2.03158	2.30825	0.000102325	189.122	387.132	8.37138		C12989	Organic acids and derivatives	Carboxylic acids and derivatives	Amino acids, peptides, and analogues	401.034	35539.5	43545.5	42244.5	38642.1	33983.5	44114.6	102462	74166.6	77035.8	102086	121542	72233.6	70138	71164.4	70773.3	0.00732764	0.00732764
M329T462	[M+H]+	Gly-Pro-Arg	7.9849	2.29555	0.000467165	329.192	461.788	4.65808			Organic acids and derivatives	Carboxylic acids and derivatives	Amino acids, peptides, and analogues	465.492	494928	992340	669570	554326	334061	522435	1.74927e+06	1.2793e+06	906721	1.23242e+06	1.58849e+06	1.43355e+06	1.94133e+06	1.93951e+06	2.00543e+06	0.0191357	0.0191357
M780T392	[M+H]+	Ferri fusarinin c [m+fe-2h]	1.23619	2.28708	0.00103607	780.286	392.396	4.35391						394.093	11956	17830.9	19562.8	21053.2	11347.9	11410.1	53807.6	36874.6	27318.6	27919.9	35451.1	31694.9	18835.8	19155.1	19161	0.0097694	0.0097694
M634T391	[M+H]+	Penitrem a	2.76372	2.26904	0.00432808	634.278	390.664	2.11053		C20070				392.985	67142.7	92565.5	74100.4	83566	59806.4	53670.4	150840	209463	106070	86196.3	235880	189170	99488.8	101885	99487.2	0.0138015	0.0138015
M193T298	[M-H]-	2-keto-l-gulonic acid	1.142	2.24501	0.00128287	193.036	298.339	0.614569		C15673	Organic oxygen compounds	Organooxygen compounds	Carbohydrates and carbohydrate conjugates	302.431	10340.5	8641.66	8660.38	11591.9	10499	5194.92	26699.5	22467.7	9960.89	18709.2	24615.8	20861.6	14716.5	17259.7	17264.5	0.0895406	0.0895406
M124T294_2	[M-H]-	Taurine	4.37618	2.18465	0.000175132	124.007	294.319	1.7669	HMDB0000251	C00245	Organic acids and derivatives	Organic sulfonic acids and derivatives	Organosulfonic acids and derivatives	306.807	103597	138190	163626	113311	116528	166640	279729	268879	292399	247795	250768	412287	240924	240913	248830	0.0187533	0.0187533
M257T446	[M-H-C3H6O2]-	Gibberellin a4	1.6454	2.17319	0.000103799	257.115	446.187	0.518154		C11864	Lipids and lipid-like molecules	Prenol lipids	Diterpenoids	448.639	17919.2	21157.9	19503.6	19860.8	16071.7	20863.4	58777.5	40953.6	40711.6	34236.3	36432	39624.2	46340.8	46953	47589.3	0.0132943	0.0132943
M651T398	[M+Na]+	Resiniferatoxin	1.45863	2.16017	0.000922207	651.267	397.501	4.13604		C09179	Lipids and lipid-like molecules	Prenol lipids	Diterpenoids	408.999	23307.6	28101.7	25400.2	22949	20293	21021.2	64135.2	46386.9	44697.4	32959	71137.5	45424.9	51508.2	53495.1	53502.9	0.0217538	0.0217538
M414T300	[M+Na+2i]+	Methanone, [1-(5-bromopentyl)-1h-indol-3-yl](2,2,3,3-tetramethylcyclopropyl)-	1.11987	2.14145	0.00187647	414.1	299.816	3.85473			Organoheterocyclic compounds	Indoles and derivatives	N-alkylindoles	301.004	29430.4	19881.9	6272.77	16805	18440.1	12655.5	52655.2	37406.6	33005.4	33128.9	37842	27571.1	26706.8	26592.7	23675.2	0.066969	0.066969
M174T389	[M-H]-	N-acetyl-l-aspartic acid	1.44487	2.1255	0.000510302	174.041	388.673	2.12489	HMDB0000812	C01042	Organic acids and derivatives	Carboxylic acids and derivatives	Amino acids, peptides, and analogues	390.345	12639.7	16239.6	20188	13951.1	9358.18	19453.6	38264.1	21716.2	30286.4	37424.5	27299.7	40193.9	45785.1	46234.8	46238.2	0.00565536	0.00565536
M243T223	[M+H]+	Molsidomine	1.68495	2.11891	0.000490061	243.133	222.621	7.63359			Organoheterocyclic compounds	Oxazinanes	Morpholines	223.547	29642.5	38240.1	37074.8	39088	26044.7	22628.7	91779.3	75078.1	51983.2	50806	76309.3	62398.5	63992.3	65950.7	65953.1	0.0173263	0.0173263
M107T48	[M-H-CO2]-	3-hydroxyphenylacetic acid	1.76492	2.09002	0.00467158	107.05	47.62	2.79603	HMDB0000440	C05593	Benzenoids	Phenols	1-hydroxy-4-unsubstituted benzenoids	50.507	41987.4	28352.6	32907.6	24862.4	22425.4	29472.2	57514.3	60655.9	45074.7	74577.6	97824.9	40572.7	32664	32660.5	32965.3	0.00534088	0.00534088
M477T389	[M+Na]+	Obacunone	1.41291	2.06145	0.000728912	477.205	388.774	3.94752		C08775	Lipids and lipid-like molecules	Prenol lipids	Triterpenoids	394.956	15044.3	23433.9	30417.7	26840.5	24735.2	24786	69668	35041.7	41210.9	53251	54166.5	46103	27967.7	26112.1	28477	0.0452297	0.0452297
M599T33	[M+H-H2O]+	1,2-dilinoleoylglycerol	4.33092	2.05708	0.00598894	599.499	33.1115	2.18492			Lipids and lipid-like molecules	Fatty Acyls	Lineolic acids and derivatives	46.01	272480	223930	203280	207207	266372	286879	463535	180690	499670	581150	570982	707617	477091	477103	480973	0.00467688	0.00467688
M526T440	[M+Na]+	.beta.-d-glucopyranosiduronic acid, 5-[3-[(2,2,3,3-tetramethylcyclopropyl)carbonyl]-1h-indol-1-yl]pentyl	1.11985	2.04824	0.000709945	526.259	439.506	1.1282			Lipids and lipid-like molecules	Fatty Acyls	Fatty acyl glycosides	442.16	13670.4	17852.7	18134.3	19556.8	11671.6	11936.1	46098.7	30173.5	25903.1	25796.1	32096.5	30053.5	46054.3	46032.1	47274.6	0.015306	0.015306
M610T427	[M+H]+	Ergocristine	2.10855	2.04185	0.0255872	610.279	427.199	3.8823		C09164	Alkaloids and derivatives	Ergoline and derivatives	Lysergic acids and derivatives	435.224	42121.1	94227.5	112884	53861.9	39397.4	69012	243319	81111	145603	130163	82260.1	157771	150616	150638	152980	0.00897308	0.00897308
M440T404	[M+H]+	Leukotriene e4	2.46022	2.01123	1.22138e-05	440.222	403.503	3.58149		C05952	Lipids and lipid-like molecules	Fatty Acyls	Eicosanoids	404.935	62101.4	84551.5	79270.5	73587.1	60239.9	70626.9	156830	131373	158583	108915	151100	158786	161869	161897	163141	0.00447574	0.00447574
M241T223	[M-H]-	(z)-2-octylpent-2-enedioic acid	1.24654	2.00793	0.000300113	241.12	223.069	2.10655			Lipids and lipid-like molecules	Fatty Acyls	Fatty acids and conjugates	227.437	11392.3	16281.5	11999.3	17994.3	10304.2	8241.99	33148.7	24730.1	21978.3	21377.9	28240.4	23556.3	25226.4	25709.9	25705.9	0.0108835	0.0108835
M290T354	[M-H]-	N-fructosyl pyroglutamate	1.10322	1.99642	0.0150116	290.088	354.189	1.43071			Organic acids and derivatives	Carboxylic acids and derivatives	Amino acids, peptides, and analogues	358.197	9168.96	10801.3	13992.6	16563.5	7628.47	9445.6	38640.9	23484.2	15377.5	14233	20813.9	22409.3	15385	15383	16872.2	0.0541073	0.0541073
M151T48	[M-H]-	2-Hydroxyphenylacetic acid	1.26193	1.99007	0.00375365	151.04	48.346	1.52222	HMDB0000669	C05852	Benzenoids	Benzene and substituted derivatives	Phenylacetic acids	49.887	16779.5	13730.9	27754.4	13433.9	12771.7	12665.8	27280.4	29454.2	19444.7	36719.9	44193.6	36215	16765.4	16764	16907.5	0.00490572	0.00490572
M189T244	[M+2H]2+	Asp-Ser-Arg	1.58509	1.98124	4.07984e-05	189.072	243.739	2.92991			Organic acids and derivatives	Carboxylic acids and derivatives	Amino acids, peptides, and analogues	244.272	24800.5	31545.3	37121.1	29163.4	27278.6	35280	54378.2	53872.5	57575.6	55932.2	78174.9	66970	129792	131958	131997	0.00961473	0.00961473
M139T96	[M+H-C2H2O]+	Acetoveratrone	1.43559	1.97798	7.35729e-05	139.085	95.804	1.04519			Organic oxygen compounds	Organooxygen compounds	Carbonyl compounds	98.182	22720.3	29281.3	28787.5	27976.8	22596.3	18270.8	57600.6	36387	47334.2	46915.7	49154.2	58579.6	48132.4	49442.5	49433.8	0.0153842	0.0153842
M258T384	[M+H]+	Glycerophosphocholine	6.89244	1.9625	0.0178551	258.109	383.805	5.99216	HMDB0000086	C00670	Lipids and lipid-like molecules	Glycerophospholipids	Glycerophosphocholines	385.026	815568	564065	545883	818329	1.06035e+06	861688	1.30748e+06	1.49875e+06	1.41535e+06	754191	1.53575e+06	2.64526e+06	1.71152e+07	1.71203e+07	1.74424e+07	0.0108812	0.0108812
M126T88	[M+H-C2H2O]+	3-hydroxyacetaminophen	1.28485	1.95081	0.0210489	126.054	87.932	4.50072			Benzenoids	Benzene and substituted derivatives	Anilides	92.082	38021.9	27641.6	32443.4	24264.1	17442.7	24670.7	80312.5	34108	27250.6	79241.9	50591.3	49373.7	64242	65282.1	65275.1	0.00921713	0.00921713
M125T445	[M-H]-	Triacetic acid lactone	1.23231	1.94598	2.63815e-06	125.024	444.919	1.60021		C02752	Organoheterocyclic compounds	Pyrans	Pyranones and derivatives	447.319	12970.5	12667.7	12295.1	12616.1	12431.8	14353.1	29507.2	20875.2	26987.4	24838.4	22681.2	25601.6	36374.1	36618.3	37386.9	0.014366	0.014366
M161T369_2	[M-H]-	3-hydroxy-3-methylglutaric acid	1.9964	1.94487	4.13781e-05	161.046	369.197	5.19181	HMDB0000355	C03761	Lipids and lipid-like molecules	Fatty Acyls	Fatty acids and conjugates	371.256	27151.1	40328	46732.8	33548.2	24256	31765.8	67464	57842.9	61241.2	59646	74203.3	75932.4	147249	153779	147350	0.0250343	0.0250343
M146T55_2	[M+H]+	Dl-norleucine methyl ester	5.49575	1.93798	0.00012064	146.117	55.1345	4.87988			Organic acids and derivatives	Carboxylic acids and derivatives	Amino acids, peptides, and analogues	56.937	399607	451421	431826	407087	373009	462251	1.12659e+06	787919	795227	713616	739923	730522	626373	640726	640668	0.0130044	0.0130044
M565T439	[M-H]-	Udp-d-glucose	1.07318	1.90675	0.00046799	565.049	438.777	0.560027	HMDB0000286	C00029	Nucleosides, nucleotides, and analogues	Pyrimidine nucleotides	Pyrimidine nucleotide sugars	440.628	10788.8	10720.8	9657.37	11033.6	10792.6	11850.8	19893.6	22223.6	19616.9	12642.8	22557	26707	22927.5	22344.9	22887.6	0.0143255	0.0143255
M351T182	[M+H-H2O]+	17-phenyltrinorprostaglandin a2	1.15177	1.8935	0.00772299	351.212	181.999	4.48917			Lipids and lipid-like molecules	Fatty Acyls	Eicosanoids	184.957	34208.3	18187.1	17274.9	19709.5	27281.9	25189.3	63626.2	35048.5	41310.8	27352.1	41517.6	59739.5	41745.1	42827	42955	0.0156361	0.0156361
M499T390	[M+H-H2O]+	Cucurbitacin d	1.65194	1.87257	0.000233934	499.296	390.014	0.610392		C08796	Lipids and lipid-like molecules	Steroids and steroid derivatives	Cucurbitacins	392.351	28027.6	43135.6	47380.1	37603.6	30526.6	44359.7	74659.6	52517.4	81545.7	75822	62248.3	85832.3	59212.4	61825.5	61228.3	0.0225368	0.0225368
M458T379	[M+H]+	D-amygdalin	1.13746	1.87082	0.00219358	458.159	379.306	4.16664	HMDB0035030	C08325	Organic oxygen compounds	Organooxygen compounds	Carbohydrates and carbohydrate conjugates	379.898	17021.5	24961.9	26612.8	24322.4	16875.7	11820.8	47492.8	47862.3	32996.2	26325.2	40549.6	32294.4	18548.4	19225	18548.2	0.0208112	0.0208112
M471T430	[M+H]+	Withaferin a	1.40404	1.86963	8.83114e-05	471.264	430.154	5.05803		C08841	Lipids and lipid-like molecules	Steroids and steroid derivatives	Steroid lactones	432.641	20729.9	33772.6	30795.1	27811.5	24850.1	27935.2	56795.3	40465.1	59346	44928.3	48714.8	59911.5	58489	57686.7	59702	0.0173066	0.0173066
M155T71_1	[M+H-C4H6N2O2]+	Dflnha	7.4758	1.86897	0.000974737	155.08	70.526	8.56691	HMDB0014524		Organic acids and derivatives	Carboxylic acids and derivatives	Amino acids, peptides, and analogues	72.286	800233	1.00726e+06	986887	883557	630133	673916	2.13186e+06	1.61365e+06	1.26722e+06	1.14831e+06	1.69276e+06	1.45741e+06	1.35679e+06	1.39914e+06	1.39836e+06	0.0174958	0.0174958
M230T173	[M+H]+	Trietazine	1.18043	1.84368	0.00541445	230.101	172.586	4.20213		C18814	Organoheterocyclic compounds	Triazines	Aminotriazines	174.748	19272.9	24478.2	37700.6	27342.7	20993	30751.7	61101.3	58766.1	32050.4	65581.5	39321.2	39162.2	35534.4	35657.2	33490.7	0.0348745	0.0348745
M277T446	[M+H]+	L-Saccharopine	4.92694	1.82672	9.97359e-06	277.138	446.24	5.2061	HMDB0000279	C00449	Organic acids and derivatives	Carboxylic acids and derivatives	Amino acids, peptides, and analogues	449.333	323721	385310	379367	381215	317548	370849	805790	598646	684731	571885	617019	664011	701158	701154	717679	0.0134997	0.0134997
M415T300	[M+H-H2O]+	Isovitexin	2.05687	1.81664	0.000827198	415.097	299.737	4.31573		C01714	Phenylpropanoids and polyketides	Flavonoids	Flavonoid glycosides	300.53	89252.2	72307.7	78787.1	76772.2	53743.8	51627.8	146246	142670	103620	103599	163195	108183	104954	109086	109086	0.022144	0.022144
M301T479	[M+H]+	Gly-Pro-Lys	2.46373	1.81248	0.00464783	301.185	479.241	1.54131			Organic acids and derivatives	Carboxylic acids and derivatives	Amino acids, peptides, and analogues	483.114	121563	162321	79525.4	150154	92253.6	71046.1	286961	217742	147913	183418	170994	219771	268811	290319	290516	0.044047	0.044047
M195T394	[M-H]-	D-gluconate	1.21721	1.80552	0.0104537	195.051	394.196	1.66131	HMDB0000625	C00257	Organic oxygen compounds	Organooxygen compounds	Carbohydrates and carbohydrate conjugates	396.404	15966.5	20264.6	22532.6	16732.1	19401.9	21157.5	32856.5	21334.7	55813.3	32630.9	39356.6	27547.5	29313.4	35424.7	29891.8	0.106958	0.106958
M153T71	[M-H]-	3-hydroxy-4-methoxybenzyl alcohol	1.45237	1.79953	0.00410487	153.067	70.918	1.63025			Benzenoids	Phenols	Methoxyphenols	71.962	20462.1	28692.7	26645.8	26306.3	15178.7	15497.9	54232.1	45996.5	32259	26023.4	43065	37372.2	31757.9	32544.2	31758.7	0.0141709	0.0141709
M110T52	[M+H]+	4-aminophenol	2.59426	1.79893	0.016806	110.059	51.545	5.18536	HMDB0001169	C02372	Benzenoids	Benzene and substituted derivatives	Aniline and substituted anilines	53.497	103577	120480	204415	127773	96023.7	146100	403041	193210	180318	215813	217466	226367	404359	412064	412011	0.0108258	0.0108258
M507T40	[M-H]-	1h-imidazo[4,5-c]pyridine-6-carboxylic acid, 1-[[4-(dimethylamino)-3-methylphenyl]methyl]-5-(2,2- diphenylacetyl)-4,5,6,7-tetrahydro-, (6s)-	3.69565	1.79631	0.0168012	507.262	39.974	1.27185		C15553	Benzenoids	Benzene and substituted derivatives	Diphenylmethanes	46.652	211534	167343	168530	191293	166971	190981	325131	214282	402430	279990	214799	533295	174111	174104	158683	0.0527052	0.0527052
M219T405	[M+H]+	5-L-Glutamyl-L-alanine	1.11513	1.7896	0.00286662	219.096	405.375	2.80645	HMDB0006248	C03740				406.954	20647.7	20339.5	23700.5	19821.3	15447.3	30050.5	38871.8	24326.8	30720.4	46468.4	48478.3	43794.4	31244.7	33553.7	33550	0.0406333	0.0406333
M197T45	[M+H-NH3]+	L-n5-(1-imino-3-pentenyl)ornithine	1.50703	1.78036	0.00171867	197.127	44.8395	2.89489			Organic acids and derivatives	Carboxylic acids and derivatives	Amino acids, peptides, and analogues	59.076	37320.9	46407.2	47851.1	40199	31003.4	32156.8	100844	63949.7	55277.9	60626.4	71581	65996.8	74997.6	74990.9	76993.8	0.0152582	0.0152582
M432T461	[M+H]+	Gln-Glu-Arg	1.11975	1.7763	0.00188196	432.217	460.952	5.91063			Organic acids and derivatives	Carboxylic acids and derivatives	Amino acids, peptides, and analogues	464.692	16002.9	23479.6	19582.4	22280.7	35683.1	18018	44238.3	29167.5	46309.1	48322.5	35425.9	36420.7	44935.9	43175.2	44925.7	0.0228564	0.0228564
M304T390	[M+H]+	Glu-Arg	2.88986	1.74309	0.00522575	304.159	389.896	4.31515	HMDB0028813		Organic acids and derivatives	Carboxylic acids and derivatives	Amino acids, peptides, and analogues	391.174	118266	179783	173946	145753	119092	171430	282706	167243	296196	300619	184473	351955	207408	211700	211063	0.0110269	0.0110269
M201T160_1	[M-H2O+H]+	Thiofanox	3.08426	1.74274	0.0226804	201.086	160.253	4.668		C18652	Organic nitrogen compounds	Organonitrogen compounds	Oxime carbamates	162.158	250682	299115	163816	170925	193842	170943	572670	181721	339414	295539	405181	382717	301850	306144	306124	0.00811649	0.00811649
M170T107	[M+H]+	Pyridoxine	2.41996	1.734	0.00162457	170.079	106.933	4.79563	HMDB0000239	C00314	Organoheterocyclic compounds	Pyridines and derivatives	Pyridoxines	112.571	122607	149774	129344	111979	131681	116952	241789	214530	307820	200226	152516	205013	163497	168896	168905	0.0186684	0.0186684
M179T301	[M-H]-	D-fructose	5.95972	1.71173	0.0208745	179.056	300.967	1.65477	HMDB0062538	C00095	Organic oxygen compounds	Organooxygen compounds	Carbohydrates and carbohydrate conjugates	302.42	439238	516112	339686	558495	399829	358704	1.03475e+06	907528	513977	416080	983962	614856	680979	590992	678384	0.0787875	0.0787875
M133T408	[M-H]-	Malate	10.4638	1.71078	0.0010416	133.014	407.971	1.44115	HMDB0000156	C00149	Organic acids and derivatives	Hydroxy acids and derivatives	Beta hydroxy acids and derivatives	421.926	1.8276e+06	1.30548e+06	777886	1.55982e+06	1.24991e+06	1.24704e+06	2.30354e+06	2.77388e+06	2.17461e+06	1.84076e+06	1.93921e+06	2.59908e+06	2.43243e+06	2.43585e+06	2.16404e+06	0.0665292	0.0665292
M436T379	[M+H]+	Trp-Cys-Lys	2.08676	1.6921	0.00671869	436.178	379.404	0.476741			Organic acids and derivatives	Carboxylic acids and derivatives	Amino acids, peptides, and analogues	380.435	86243.2	125228	104619	114388	80096.3	60713.2	231328	182305	138795	117865	160456	135924	86745.1	86747.9	89646.9	0.0190915	0.0190915
M276T424	[M+H]+	Gamma-glu-glu	1.12586	1.69077	0.00166277	276.118	424.44	2.69292	HMDB0011738		Organic acids and derivatives	Carboxylic acids and derivatives	Amino acids, peptides, and analogues	426.994	19199.6	21812.1	29627	23208.4	15619.5	27729.7	36265.9	35049.8	30265.9	35318.4	50532.5	44534.4	49712.3	49713.1	54905.8	0.0582824	0.0582824
M211T373	[M-H]-	Gly-His	1.03758	1.68523	0.000273826	211.084	372.92	1.53192			Organic acids and derivatives	Carboxylic acids and derivatives	Amino acids, peptides, and analogues	374.436	14506.7	16088	19254.2	12834.6	9016.73	13540.7	27960.9	25460.7	22536.6	20050.1	24566.3	23075.9	22905.2	22637.4	22905.2	0.00677587	0.00677587
M393T300	[M+H-3H2O]+	Swertisin	2.33858	1.68159	0.0131994	393.115	300.386	4.29095		C17835	Phenylpropanoids and polyketides	Flavonoids	Flavonoid glycosides	301.056	155793	138452	125654	147143	114507	95025	268576	331232	154738	169586	182979	198769	168051	168128	172964	0.0165846	0.0165846
M245T63	[M+Na]+	Rac-.alpha.-methylkynurenine	1.37848	1.67361	0.0336899	245.094	63.031	3.35016			Organic oxygen compounds	Organooxygen compounds	Carbonyl compounds	65.787	32182.9	39343.5	43402	45807.2	30031	24945.8	75851.2	90876.8	38461.9	30938.3	67375.4	57515.1	47103.1	46433.4	47227.5	0.00910251	0.00910251
M217T367	[M+H]+	Pro-Thr	2.57421	1.67306	0.000703602	217.128	366.904	6.34932	HMDB0004620		Organic acids and derivatives	Carboxylic acids and derivatives	Amino acids, peptides, and analogues	387.915	110799	119249	144283	134240	115038	132850	191263	148860	218514	234553	202113	270299	244078	248885	248848	0.0111819	0.0111819
M527T462	[M+Na]+	Maltotriose	4.27198	1.67237	0.0020111	527.156	462.116	4.47177	HMDB0001262	C01835	Organic oxygen compounds	Organooxygen compounds	Carbohydrates and carbohydrate conjugates	466.342	298853	416988	410113	367102	322064	388400	827587	629979	585022	417938	541312	683272	289377	310918	289363	0.0419503	0.0419503
M211T39	[M+H]+	Cyclo(leu-pro)	1.77136	1.67069	0.00376999	211.143	38.9535	7.34403			Organic acids and derivatives	Carboxylic acids and derivatives	Amino acids, peptides, and analogues	42.86	63494.4	84886.1	75455.4	76358	36018.9	49906.9	146458	104308	85734.7	91501.7	110589	106494	170169	175169	175130	0.0165758	0.0165758
M288T365	[M+H]+	Arg-Leu	1.00351	1.65598	0.0330363	288.201	365.439	3.65813			Organic acids and derivatives	Carboxylic acids and derivatives	Amino acids, peptides, and analogues	379.74	22552.8	25242	19874.8	30001.5	22445	20127.9	57716.8	26450.4	49938.3	47624.8	23838	26672.7	44474.3	44639.8	48550.4	0.0502757	0.0502757
M177T117	[M-H]-	D-glucono-1,5-lactone	1.35884	1.64545	0.000384603	177.041	116.784	0.0738416	HMDB0000150	C00198	Organic oxygen compounds	Organooxygen compounds	Carbohydrates and carbohydrate conjugates	119.554	30098.8	19000.2	32128.7	42534.7	24440.4	22568.8	48104.3	45407.8	48622.9	46926.7	47873.4	44060.6	35966	36218	35966.7	0.00402959	0.00402959
M406T366	[M+Na]+	N-acetyl-d-lactosamine	2.11047	1.63407	4.09982e-05	406.13	366.227	2.77012	HMDB0006583	C00611	Lipids and lipid-like molecules	Fatty Acyls	Fatty acyl glycosides	378.506	92835.4	101561	105703	89160.6	97719.5	92461.9	179679	166081	173363	125715	139976	162035	107806	110027	107743	0.0119867	0.0119867
M290T496	[M+H]+	Asp-Arg	1.85979	1.6332	0.0183688	290.144	495.66	1.21632			Organic acids and derivatives	Carboxylic acids and derivatives	Amino acids, peptides, and analogues	501.6	107279	144278	118102	62411.7	55530.5	50641.1	188143	104925	174629	142656	126181	142524	156678	159894	159901	0.0117043	0.0117043
M117T299_1	[M-H]-	Succinate	1.01957	1.63012	0.000993246	117.019	298.908	0.46003	HMDB0000254	C00042	Organic acids and derivatives	Carboxylic acids and derivatives	Dicarboxylic acids and derivatives	300.5	7517.75	17353	17715.5	16660.3	14443.5	16221.1	27274.8	20434.2	24687.4	22213.3	29109	22847.5	16676.1	20886.5	20919.7	0.125193	0.125193
M272T467	[M+H]+	Pro-arg	1.84028	1.62749	0.00323239	272.17	467.125	0.600786			Organic acids and derivatives	Carboxylic acids and derivatives	Amino acids, peptides, and analogues	472.791	35296.9	98473.5	94283.3	97171.5	70323.6	76515.3	151107	108446	144707	127072	100707	136243	129385	125707	129344	0.0164816	0.0164816
M689T491	[M+Na]+	Maltotetraose	1.69401	1.62613	0.00264093	689.207	491.078	1.60578	HMDB0001296	C02052	Organic oxygen compounds	Organooxygen compounds	Carbohydrates and carbohydrate conjugates	506.896	59571.4	78822.9	69593.7	76699.4	60274.5	49880.5	144692	120696	88326.7	84256.9	108445	95649.1	79133.6	82069.8	79143.4	0.0211246	0.0211246
M254T338	[M+H]+	(r)-.alpha.,.alpha.-diphenyl-2-pyrrolidinemethanol	3.39863	1.61102	0.00095532	254.16	338.133	3.60809			Benzenoids	Benzene and substituted derivatives	Diphenylmethanes	340.27	245334	262762	262018	256010	218437	271678	364456	506803	351579	343952	512241	363665	472169	483584	483578	0.0137331	0.0137331
M522T463	[M+NH4]+	Melezitose	1.79308	1.61007	0.000139614	522.2	462.545	0.918144	HMDB0011730	C08243	Organic oxygen compounds	Organooxygen compounds	Carbohydrates and carbohydrate conjugates	466.342	62970.6	78377.2	88179.3	71255.8	77425.8	63105.5	138738	112455	127678	121987	92451	117235	70214	72489	72483.7	0.0182905	0.0182905
M402T472	[M+H-CH3]+	Schizandrin a	1.80283	1.60603	0.00226827	402.207	471.704	3.17417		C16951	Phenylpropanoids and polyketides	Tannins	Hydrolyzable tannins	475.523	58868	123956	71645.5	76635.2	68264.2	63169.2	144706	104034	136062	116323	127237	114487	120640	120336	123637	0.0150106	0.0150106
M235T138	[M+H-C3H7ON]+	Zolpidem	2.54289	1.58345	0.00496621	235.117	138.003	6.23697	HMDB0005023	C07219	Organoheterocyclic compounds	Azoles	Imidazoles	139.429	150803	202033	188547	186954	130014	111304	352719	226753	231495	207228	279782	237424	248621	251870	254682	0.0120482	0.0120482
M189T337	[M+H]+	Glycyl-l-4-hydroxyproline	3.10154	1.57983	0.00618463	189.086	337.391	8.29694			Organic acids and derivatives	Carboxylic acids and derivatives	Amino acids, peptides, and analogues	338.281	231486	252228	247583	249596	170720	174521	423205	440080	251401	255191	390029	335161	284829	286461	295930	0.0207356	0.0207356
M220T273	[M+H]+	Pantothenic acid	1.39388	1.57605	0.000393122	220.116	272.746	7.76493	HMDB0000210	C00864	Organic acids and derivatives	Carboxylic acids and derivatives	Amino acids, peptides, and analogues	273.369	38027.9	52023.9	53543.6	39231	38414.6	42279.3	74986.8	58152.2	76871.2	62302.8	61867.4	81140.4	57050	58426.6	58428.3	0.0137194	0.0137194
M606T425	[M-H]-	Udp-n-acetylglucosamine	1.55238	1.57172	0.000689207	606.075	425.478	1.56405	HMDB0000290	C00043	Nucleosides, nucleotides, and analogues	Pyrimidine nucleotides	Pyrimidine nucleotide sugars	427.788	26958.7	41365.3	41134.6	37854.3	36505.3	44724.8	63309.9	59709.5	59985.9	43592.5	60867.4	71740.8	107708	99985.7	107753	0.042526	0.042526
M96T52_2	[M+H]+	2(1h)-pyridinone	2.38725	1.57076	0.00444214	96.0436	52.064	5.87332	HMDB0013751	C02502	Organoheterocyclic compounds	Pyridines and derivatives	Hydropyridines	53.497	136092	164305	162649	168193	113034	109474	303475	203223	194349	176502	257115	206372	190289	194247	194095	0.0116272	0.0116272
M265T27	[M-H]-	Zinniol	3.4993	1.56662	0.0242509	265.148	26.928	3.66265		C10840	Benzenoids	Benzene and substituted derivatives	Benzyl alcohols	29.11	193709	285408	230007	317729	274259	203522	239837	452684	277214	349820	523785	513854	428535	437060	439475	0.013212	0.013212
M146T358_2	[M+H]+	G-guanidinobutyrate	3.61965	1.55085	0.0146825	146.092	357.554	4.50554	HMDB0003464	C01035	Organic acids and derivatives	Carboxylic acids and derivatives	Amino acids, peptides, and analogues	358.858	275386	364626	577784	344286	257026	490860	685533	440372	530436	780355	521659	624054	983680	991406	991358	0.00449694	0.00449694
M114T312_2	[M-H]-	D-proline	1.99374	1.55039	0.00257269	114.056	311.936	2.56617	HMDB0003411	C00763				314.371	49486.7	86141.7	75008.2	64365.1	67228.7	78732.5	105617	99689.9	123629	89429.4	93009.8	141280	118243	115920	119663	0.0160192	0.0160192
M152T107	[M+H-CO]+	Adrenochrome	1.51571	1.52088	0.0110074	152.069	107.316	1.02867	HMDB0012884					126.063	54291.3	69746.5	58244.5	83336.4	46856.6	53172.9	100829	61013.5	116469	109175	74743.6	93875.3	76682	74851.7	74891.6	0.0138511	0.0138511
M226T339	[M+H]+	2,4,6-trimethoxyamphetamine	1.80232	1.50278	0.0434927	226.153	338.552	4.31319			Benzenoids	Benzene and substituted derivatives	Phenethylamines	340.158	103286	130008	92013.3	156508	128329	73867.5	173535	273412	147327	120998	157812	154833	169383	163735	163872	0.0194499	0.0194499
M113T296	[M-H-H2O]-	Glutaric acid	2.13658	1.49452	0.000121774	113.024	296.336	1.57207	HMDB0000661	C00489	Organic acids and derivatives	Carboxylic acids and derivatives	Dicarboxylic acids and derivatives	301.15	77360.4	83185.8	90241.5	86376	71166.2	73932.6	133808	122211	114147	94546	126121	129917	109232	112210	112199	0.0154354	0.0154354
M388T407	[M+H]+	Flurazepam	1.03433	1.48919	0.0174685	388.179	407.274	5.07441	HMDB0014828		Organoheterocyclic compounds	Benzodiazepines	1,4-benzodiazepines	409.024	39104.9	42201.7	32974.8	38801.9	36309.8	37467.8	83786.3	63850.7	45750.1	41837.1	46857.7	55757.8	29466.6	33519.1	33489.1	0.0724875	0.0724875
M143T296	[M-H-C6H14O7]-	Cellobiose	1.51402	1.48768	0.000439374	143.035	295.984	0.300793	HMDB0000055	C06422	Organic oxygen compounds	Organooxygen compounds	Carbohydrates and carbohydrate conjugates	301.15	34976.9	46453.6	39526	44360.7	38712.9	36774.8	67254.2	59864.5	57760.3	44498.9	65004.5	63859.2	56995.9	56998.3	57595	0.00603595	0.00603595
M124T218_2	[M+H]+	Nicotinate	1.88153	1.48545	0.00371188	124.038	218.263	8.64846	HMDB0001488	C00253	Organoheterocyclic compounds	Pyridines and derivatives	Pyridinecarboxylic acids and derivatives	219.387	86030.7	118715	108241	105619	122385	128785	140523	131797	193482	138600	191643	198870	274598	279300	279292	0.00976634	0.00976634
M447T306	[M+Na]+	Cefuroxime	1.21711	1.47066	0.000236579	447.044	305.851	0.119068		C06894	Organoheterocyclic compounds	Lactams	Beta lactams	307.145	37643.5	45501.9	42567.5	50053	39856.2	32728.8	59939.7	51229.8	57415.6	63388.3	65327.2	67940.1	63350.4	66547.1	66581.1	0.0283315	0.0283315
M162T406	[M+H]+	2-aminoadipic acid	1.30811	1.46682	0.00019619	162.075	405.717	6.84475	HMDB0000510	C00956	Organic acids and derivatives	Carboxylic acids and derivatives	Amino acids, peptides, and analogues	406.954	47894.3	54174.3	46556	56926.8	51918.9	46084.6	80937.2	67580.5	82252.4	61064.9	70555.9	82870	80346.7	81780.9	80410.4	0.0100226	0.0100226
M218T437	[M+H]+	Ala-Lys	1.51132	1.46024	0.032017	218.148	437.281	4.34699			Organic acids and derivatives	Carboxylic acids and derivatives	Amino acids, peptides, and analogues	440.025	73191.6	86551.6	90716.4	85117.2	67573.2	74321.6	131320	69315.6	107179	122078	95425.6	171903	132222	133332	133321	0.00479856	0.00479856
M87T300	[M-H]-	Pyruvate	1.10616	1.41537	0.0315983	87.0085	299.938	2.93229	HMDB0000243	C00022	Organic acids and derivatives	Keto acids and derivatives	Alpha-keto acids and derivatives	301.227	25240.6	32140.5	35439.6	28631.1	30189.3	23759.8	49983.2	53149.6	25403.2	30337.8	43365.2	46018.3	36857.3	37228.6	32725.8	0.0702008	0.0702008
M843T117	[M+Hac-H]-	Pc(16:0e/5,6-eet)	1.69196	1.40982	0.0347042	842.592	116.65	2.54455			Lipids and lipid-like molecules	Glycerophospholipids	Glycerophosphocholines	119.554	97114.7	90596.1	94757.9	99476.1	103057	139048	121579	127786	149681	99575.2	206460	174716	212177	211827	200312	0.0324434	0.0324434
M161T296	[M-H-C6H12O6]-	Lactulose	1.96995	1.40776	0.0335652	161.046	296.336	2.40115	HMDB0000740	C07064	Lipids and lipid-like molecules	Fatty Acyls	Fatty acyl glycosides	301.15	83362.7	98339.1	105661	102691	85432.3	91241.8	176145	134573	73258.7	108772	160774	144294	129535	129570	131944	0.0105912	0.0105912
M422T394	[M+H]+	Pitavastatin	1.09412	1.39161	0.00411923	422.163	393.652	0.814024	HMDB0041991	C13334	Organoheterocyclic compounds	Quinolines and derivatives	Phenylquinolines	406.866	46043.7	67152.2	49738.6	56876.6	43581.4	44853.8	81522.1	71469.8	76961.7	62768.6	79181.4	57054.5	49420.7	50999.5	51007.5	0.0181039	0.0181039
M71T296	[M-H]-	Pyruvaldehyde	1.37574	1.38417	0.00354477	71.0138	296.141	0.21447	HMDB0001167	C00546	Organic oxygen compounds	Organooxygen compounds	Carbonyl compounds	301.15	49404.4	50849.8	47136.4	50425	55405.2	48920.2	85697	70050.1	65932	51000.8	65557.3	79976.1	68363.7	68418.7	69143.7	0.00634205	0.00634205
M613T490	[M+H]+	Glutathione, oxidized	1.04662	1.38081	0.00283223	613.156	490.188	4.25472	HMDB0003337	C00127	Organic acids and derivatives	Carboxylic acids and derivatives	Amino acids, peptides, and analogues	493.82	40695.3	52512.8	44098.7	45073.5	46255.8	41931.4	73322.1	55582.3	70858.3	52245.3	52389.9	69204.2	68767	70346.9	70324.5	0.0129744	0.0129744
M246T240	[M+H]+	2-methylbutyryl-l-carnitine	4.29861	1.37942	0.00193058	246.17	239.904	5.84558			Lipids and lipid-like molecules	Fatty Acyls	Fatty acid esters	241.712	514147	811645	740768	583658	657118	736850	926773	804642	928374	862337	950497	1.10601e+06	1.09811e+06	1.11165e+06	1.1113e+06	0.00697432	0.00697432
M173T280_2	[M+H]+	Arcaine	7.0952	1.37842	0.0443122	173.139	279.596	5.29754		C03047	Organic nitrogen compounds	Organonitrogen compounds	Guanidines	280.506	2.03429e+06	2.65651e+06	3.33153e+06	2.58615e+06	2.28622e+06	2.79097e+06	4.8644e+06	2.9254e+06	3.75789e+06	3.99828e+06	2.11788e+06	3.95765e+06	2.04239e+06	2.05101e+06	2.06807e+06	0.00636238	0.00636238
M89T296	[M-H]-	.beta.-hydroxypropionic acid	2.66128	1.37122	0.00256125	89.0242	295.766	4.7238	HMDB0000700	C01013	Organic acids and derivatives	Hydroxy acids and derivatives	Beta hydroxy acids and derivatives	301.15	166091	197157	176961	179744	187128	180289	275103	245128	227002	180893	275590	287308	239427	240636	240637	0.00290606	0.00290606
M116T310	[M+H-CH5ON3]+	L-hydroxyarginine	2.93992	1.37099	0.0075904	116.069	310.401	1.32791	HMDB0004224	C05933	Organic acids and derivatives	Carboxylic acids and derivatives	Amino acids, peptides, and analogues	319.475	565327	356900	312844	578124	572695	568925	693003	736979	639230	590382	671668	719774	299722	315884	322269	0.0371741	0.0371741
M102T370	[M-H]-	Dimethylglycine	1.52819	1.36722	0.00521997	102.056	370.312	3.17437	HMDB0000092	C01026	Organic acids and derivatives	Carboxylic acids and derivatives	Amino acids, peptides, and analogues	372.564	65483.7	79715	75233.8	71766	50908.1	62183.2	109296	74456.3	95905.4	87282.7	81830.8	105350	124914	129202	129235	0.0194468	0.0194468
M493T40	[M-H-H2O]-	Ganoderic acid f	1.01228	1.36054	0.00070528	493.246	39.619	3.92784			Lipids and lipid-like molecules	Prenol lipids	Triterpenoids	42.4	29479.3	23810.7	26968.6	29196.9	31789.2	29638.2	36634.5	38059.1	39804.5	36353.5	34574	47067.2	24676.8	25560.9	24658.2	0.0206653	0.0206653
M304T447	[M+H]+	Arg-glu	1.24993	1.33425	0.0461638	304.16	447.171	6.06864			Organic acids and derivatives	Carboxylic acids and derivatives	Amino acids, peptides, and analogues	450.153	77114.8	78726.5	108925	82759.6	59691	97755.9	131638	78545.3	100190	107417	106393	149578	148518	144844	144859	0.0144908	0.0144908
M205T418	[M+H]+	Gly-Glu	1.54151	1.33387	0.00130652	205.082	418.093	3.20701			Organic acids and derivatives	Carboxylic acids and derivatives	Amino acids, peptides, and analogues	419.974	102806	123466	116050	112180	101959	104474	182027	134743	153147	136418	139962	135302	128181	131606	131563	0.0150659	0.0150659
M218T402	[M+2H]2+	Pro-Tyr-Arg	1.26318	1.33121	0.000972914	218.123	402.197	2.5111			Organic acids and derivatives	Carboxylic acids and derivatives	Amino acids, peptides, and analogues	403.485	73533.3	90054.2	84537.5	84514.8	72424.9	65915.6	117235	97368.1	116770	104785	96177.7	94636.3	108988	111904	111909	0.0151868	0.0151868
M363T300_1	[M+H-C6H15O4N]+	Daunorubicin	4.96357	1.28716	0.00326969	363.088	299.673	0.560553	HMDB0014832	C01907				300.705	1.40837e+06	1.45822e+06	1.29637e+06	1.37639e+06	1.18937e+06	1.19004e+06	1.84626e+06	1.92772e+06	1.508e+06	1.4045e+06	1.64202e+06	1.86421e+06	1.16565e+06	1.18874e+06	1.16611e+06	0.0112487	0.0112487
M244T419	[M+H]+	Agomelatine	1.84221	1.2563	0.0154595	244.139	419.238	3.91921	HMDB0015636		Organic acids and derivatives	Carboxylic acids and derivatives	Carboxylic acid derivatives	431.109	222524	276306	317047	227184	224280	259723	396665	290493	322099	313339	288841	307006	284744	284736	288557	0.00770523	0.00770523
M149T296	[M-H]-	D-lyxose	1.44819	1.25251	0.00428083	149.045	295.766	0.940975		C00476	Organic oxygen compounds	Organooxygen compounds	Carbohydrates and carbohydrate conjugates	297.387	75636.6	92719.4	84613.1	94055.6	82756.8	87119.7	114358	108568	102503	85459.5	114377	122158	108433	109334	109371	0.00487227	0.00487227
M291T466	[M+H]+	Argininosuccinic acid	1.33188	1.2497	0.0148776	291.128	465.562	6.34426	HMDB0000052	C03406	Organic acids and derivatives	Carboxylic acids and derivatives	Amino acids, peptides, and analogues	468.858	147865	140271	114356	165489	126222	131587	202955	156059	170603	145739	162047	194583	255743	255600	267934	0.0272562	0.0272562
M104T371	[M+H]+	4-Aminobutyric acid(GABA)	3.32118	1.24715	0.00258077	104.07	370.798	8.86501	HMDB0000112	C00334	Organic acids and derivatives	Carboxylic acids and derivatives	Amino acids, peptides, and analogues	372.182	699242	782345	711618	770500	681544	735805	992025	799215	1.04069e+06	847737	811815	972350	986047	1.00024e+06	1.00035e+06	0.00826407	0.00826407
M110T452	[M+H-C6H10O4]+	N-.alpha.-(tert-butoxycarbonyl)-l-histidine	3.4306	1.23023	0.0347126	110.07	452.446	4.69907			Organic acids and derivatives	Carboxylic acids and derivatives	Amino acids, peptides, and analogues	460.274	864538	1.12211e+06	852161	996088	849448	738661	1.10895e+06	845122	1.3112e+06	1.1616e+06	1.03991e+06	1.20478e+06	1.28119e+06	1.2811e+06	1.31154e+06	0.013591	0.013591
M149T31	[M+H-CH6O2]+	Dl-4-hydroxy-3-methoxymandelic acid	1.12388	1.21547	0.0273243	149.022	30.5465	4.60173	HMDB0133489	C05584	Benzenoids	Phenols	Methoxyphenols	45.765	129932	132272	158538	120317	148160	113357	190320	131763	169668	176269	163495	143994	228152	215075	217766	0.0313404	0.0313404
M130T424_2	[M+H-NH3]+	D-glutamine	1.4669	1.20504	0.0227353	130.048	423.744	7.79522	HMDB0003423	C00064	Organic acids and derivatives	Carboxylic acids and derivatives	Amino acids, peptides, and analogues	425.671	204543	260049	212416	219059	256487	230561	262709	295519	300226	226963	254388	326898	261199	264002	264001	0.00614968	0.00614968
M87T371_2	[M+H-H2O]+	3-hydroxybutyric acid	2.42257	1.17291	0.0029408	87.0436	370.951	6.94265	HMDB0000357	C01089	Organic acids and derivatives	Hydroxy acids and derivatives	Beta hydroxy acids and derivatives	372.182	567180	633344	579882	628597	559675	585244	727949	638998	734874	641683	655542	769374	804036	818017	817870	0.00987287	0.00987287
M163T296	[M-H]-	L-rhamnose	2.30562	1.15597	0.0156006	163.061	295.536	0.250838	HMDB0000849	C00507	Organic oxygen compounds	Organooxygen compounds	Carbohydrates and carbohydrate conjugates	297.387	444365	499904	461267	486760	463145	480047	568283	567782	552646	430474	560934	597612	577868	578059	586891	0.00887359	0.00887359
M111T84_2	[M-H]-	Uracil	1.76653	0.863933	0.0409269	111.02	84.33	2.7375	HMDB0000300	C00106	Organoheterocyclic compounds	Diazines	Pyrimidines and pyrimidine derivatives	85.711	162292	189909	184270	159339	177463	191349	127358	148727	158928	154309	189859	140581	240319	240324	238692	0.00392325	0.00392325
M615T32	[M+Na]+	1-palmitoyl-2-linoleoyl-rac-glycerol	2.58948	0.862491	0.016535	615.494	31.699	3.03742			Lipids and lipid-like molecules	Fatty Acyls	Lineolic acids and derivatives	32.565	525600	412374	478975	460897	512312	459939	427982	338439	442473	409570	404374	435346	329530	318209	329502	0.0200408	0.0200408
M733T38_1	[M+H]+	1-oleoyl-2-myristoyl-sn-glycero-3-phosphocholine	2.80964	0.852583	0.029321	732.574	38.335	0.562538	HMDB0008097		Lipids and lipid-like molecules	Glycerophospholipids	Glycerophosphocholines	39.715	592882	532186	573905	630018	599567	541607	562349	470580	606505	444072	447782	427317	489578	506631	510750	0.0223465	0.0223465
M163T171_2	[M-H]-	Lumazine	1.16271	0.851872	0.0338376	163.006	171.125	1.21187		C03212				176.229	56865.5	62070.5	57515.8	59144.6	63141.8	73057.7	43312.1	46318.5	53612.8	61194.1	58874	53411	54391.4	54192.6	54390.8	0.00211006	0.00211006
M114T79	[M+H-H2O]+	6-aminocaproic acid	1.62611	0.830329	0.0312805	114.09	78.53	3.49708	HMDB0001901	C02378	Lipids and lipid-like molecules	Fatty Acyls	Fatty acids and conjugates	80.668	153835	198674	181811	172597	187849	151254	146951	144217	147856	103672	158457	167389	144604	144970	162842	0.0691346	0.0691346
M853T272_1	[M+H]+	.alpha.-chaconine	2.65838	0.82516	0.0252337	852.507	271.51	3.40506		C10796	Lipids and lipid-like molecules	Steroids and steroid derivatives	Steroidal glycosides	272.119	488756	396995	374563	524406	514143	492668	390101	340815	370764	339298	438966	423516	292083	295995	295969	0.00763844	0.00763844
M313T32	[M+H-H2O]+	1-palmitoylglycerol	3.14038	0.813123	0.00928544	313.272	32.095	2.53034			Lipids and lipid-like molecules	Glycerolipids	Monoradylglycerols	33.872	581318	515380	510746	496712	580292	573866	408233	373101	462238	550004	384241	471593	565130	583721	583484	0.01847	0.01847
M309T83	[M-H]-	Bisphenol tmc	3.34055	0.802833	0.0423708	309.207	82.917	1.15765			Benzenoids	Benzene and substituted derivatives	Diphenylmethanes	85.699	310152	345248	375518	418192	413533	385936	277684	196158	265036	354194	355665	356497	258183	258194	226606	0.0736242	0.0736242
M395T295	[M+H]+	Rotenone	2.74642	0.798354	0.000729319	395.131	295.182	4.13843	HMDB0034436	C07593	Phenylpropanoids and polyketides	Isoflavonoids	Rotenoids	297.351	385801	382843	363266	353840	373697	395905	272884	248913	322346	302237	304935	349252	326212	339707	326409	0.0233841	0.0233841
M461T299	[M+Na]+	Methyl 2-[[4-hydroxy-3-(3-methylbut-2-enyl)phenyl]methyl]-3-(4-hydroxyphenyl)-4-methoxy-5-oxofuran-2-carboxylate	1.41955	0.790492	0.0497496	461.172	298.892	1.14477			Lipids and lipid-like molecules	Fatty Acyls	Fatty acid esters	299.522	140560	113647	129445	143150	121197	159364	94632.7	96999.3	133014	118305	130738	64525.5	147114	151364	151375	0.0163862	0.0163862
M573T195_3	[M+H]+	2-sdahma [dmed-fahfa]	2.53575	0.787084	0.0191325	573.485	194.904	2.80399						196.938	366569	294109	312282	340342	412497	419324	282395	218274	262662	278111	299359	347592	294294	295042	300545	0.011509	0.011509
M707T39	[M+H]+	1-palmitoyl-2-myristoyl-sn-glycero-3-phosphocholine	2.05208	0.78492	0.0349549	706.558	39.215	0.37557	HMDB0007965		Lipids and lipid-like molecules	Glycerophospholipids	Glycerophosphocholines	40.344	247192	213828	264234	363298	243060	232872	221049	200213	213075	185673	180046	227939	185406	185406	186134	0.00226414	0.00226414
M341T33_2	[M+H-H2O]+	1-stearoyl-rac-glycerol	1.26138	0.765265	0.00226167	341.302	33.258	8.9587			Lipids and lipid-like molecules	Glycerolipids	Monoradylglycerols	35.782	83474.8	86452.2	75541.8	66597.8	86536.8	78356.4	59894.1	55085.3	48686.3	67461.7	71094.8	62778.4	157604	161319	157636	0.0134418	0.0134418
M335T32_1	[M+H-H2O]+	Monolinolenin (9c,12c,15c)	2.87647	0.763937	0.00594811	335.257	31.796	5.02337			Lipids and lipid-like molecules	Fatty Acyls	Lineolic acids and derivatives	32.531	363709	311512	344050	378086	435803	409164	309497	204849	307043	274847	290695	326062	260108	260106	272542	0.0271685	0.0271685
M251T91	[M+H]+	Rivastigmine	1.19926	0.762714	0.0133231	251.199	91.207	3.58754	HMDB0015124	C11766	Benzenoids	Benzene and substituted derivatives	Phenoxy compounds	94.142	75027.6	81251.3	57003.9	91013.7	73567.5	81932.1	59361.3	43514.5	56402.4	63538.5	72117.4	55758.8	58971.7	59025.7	60013.5	0.00988443	0.00988443
M189T35_1	[M-H]-	5,8-dihydroxy-1,4-naphthoquinone	1.25078	0.745668	0.0112025	189.019	35.053	2.75079		C01938	Benzenoids	Naphthalenes	Naphthoquinones	37.008	44443.7	31457.6	40393.1	54320.8	52144.4	46327.6	31283.7	31661.3	37443.5	29576.4	38081.7	32603	41251.5	41347.4	46110.2	0.0647479	0.0647479
M721T71	[M+H]+	1,2-dipalmitoyl-sn-glycero-3-phosphoethanolamine-n,n-dimethyl	3.91605	0.743428	0.00130429	720.573	71.247	1.32974	HMDB0010566		Lipids and lipid-like molecules	Glycerophospholipids	Glycerophosphoethanolamines	72.871	611739	554209	567131	668828	606538	613965	469979	330305	474382	511472	384118	522746	405270	410227	413607	0.0102348	0.0102348
M735T69_1	[M+H]+	PC(16:0/16:0)	15.9007	0.741423	0.00164924	734.589	68.636	3.20377	HMDB0000564	C00157	Lipids and lipid-like molecules	Glycerophospholipids	Glycerophosphocholines	70.449	1.07849e+07	8.87269e+06	8.7098e+06	1.0594e+07	1.008e+07	9.61172e+06	8.63422e+06	5.60688e+06	8.15947e+06	7.88119e+06	6.82296e+06	6.38206e+06	6.43303e+06	6.57042e+06	6.56893e+06	0.0120925	0.0120925
M243T158	[M-H]-	Uridine	4.41796	0.731036	0.00817006	243.063	158.01	0.602645	HMDB0000296	C00299				162.05	425916	430586	555982	418900	464947	490968	371263	187233	342638	387351	391401	357731	381205	378295	378293	0.00443187	0.00443187
M765T108	[M-H]-	Pe(16:0e/10-hdohe)	2.13579	0.722097	0.000574341	764.531	107.786	5.28996			Lipids and lipid-like molecules	Glycerophospholipids	Glycerophosphoethanolamines	121.649	103098	101812	99649.5	99108	95913.9	111985	80105.3	51501.9	77525.8	84791.6	64977.7	82708	73357.2	72059.1	72614.2	0.00896155	0.00896155
M707T97	[M+H]+	1,2-dipalmitoyl-sn-glycero-3-phosphoethanolamine-n-methyl	2.75536	0.710116	0.00414327	706.558	96.661	1.63083	HMDB0010567		Lipids and lipid-like molecules	Glycerophospholipids	Glycerophosphoethanolamines	98.997	301952	237528	241752	289563	280986	246416	216546	114289	212858	234274	184250	172688	153523	153533	156376	0.010644	0.010644
M291T214	[M+Na]+	Inosine	2.58183	0.707378	0.0464731	291.069	214.057	8.40996	HMDB0000195	C00294				215.897	242387	324257	235065	359792	428497	268817	182209	184875	320334	202647	267398	157422	242720	242708	244165	0.00344475	0.00344475
M869T313	[M+H]+	Solamargine	2.2582	0.703359	0.0069771	868.502	312.641	3.42302		C10819	Lipids and lipid-like molecules	Steroids and steroid derivatives	Steroidal glycosides	313.501	196701	159952	150306	221264	233579	232776	141112	140569	131402	103055	163187	160893	124766	127673	127654	0.0132027	0.0132027
M763T108	[M-H]-	Pe(16:1e/14-hdohe)	3.41151	0.702362	0.000211306	762.53	107.77	1.22403			Lipids and lipid-like molecules	Glycerophospholipids	Glycerophosphoethanolamines	112.673	259512	245606	243015	237115	228757	266688	186125	124799	182052	201388	154261	191358	162896	162896	164395	0.00529623	0.00529623
M377T34_2	[M+H-2H2O]+	1-hydroxy vitamin d2	1.88892	0.69804	0.0291673	377.318	33.8385	1.55015		C08211	Lipids and lipid-like molecules	Steroids and steroid derivatives	Vitamin D and derivatives	45.34	146174	104840	127188	142646	216339	185342	105309	94086	94775.8	134764	88686.8	126342	211628	223142	222979	0.0301075	0.0301075
M345T26	[M-H]-	3',5'-dimethoxy-3,5,7,4'-tetrahydroxyflavone	2.09414	0.697064	0.0494528	345.041	25.673	0.0701561		C11620	Phenylpropanoids and polyketides	Flavonoids	Flavones	36.633	120346	106276	98094.3	194879	136566	96557.9	76341.6	84493.7	95828.8	61464.2	117020	89544.6	73425.9	77001.8	77049.7	0.0274115	0.0274115
M232T436	[M+H]+	Arg-gly	8.24692	0.691425	0.0244478	232.14	436.245	4.8658			Organic acids and derivatives	Carboxylic acids and derivatives	Amino acids, peptides, and analogues	441.41	2.74583e+06	3.62774e+06	2.35837e+06	3.02082e+06	3.19278e+06	1.79601e+06	2.04251e+06	1.6864e+06	2.79229e+06	1.7313e+06	1.45918e+06	1.86384e+06	1.93232e+06	1.96372e+06	1.96385e+06	0.0093003	0.0093003
M779T141_1	[M+H]+	1,2-di-(9z,12z,15z-octadecatrienoyl)-sn-glycero-3-phosphocholine	5.17823	0.681435	0.0152252	778.534	140.776	2.40578	HMDB0008206		Lipids and lipid-like molecules	Glycerophospholipids	Glycerophosphocholines	143.119	1.01962e+06	816533	728040	1.32157e+06	1.36391e+06	978949	730302	540818	720847	668696	745811	837926	818932	784351	784339	0.0250905	0.0250905
M318T454	[M+H]+	Asn-Gly-Lys	1.2017	0.672857	0.000785954	318.201	453.98	6.40606			Organic acids and derivatives	Carboxylic acids and derivatives	Amino acids, peptides, and analogues	457.372	49352.5	48380.9	49668.1	52928.3	50761	47847.9	35991	23778.8	27593.8	34314.2	31881.7	47583.5	42762.8	42763	44400.4	0.0218301	0.0218301
M318T302	[M+Na]+	Prunasin	1.31748	0.668152	0.000632932	318.114	301.955	2.96099	HMDB0034934	C00844	Organic oxygen compounds	Organooxygen compounds	Carbohydrates and carbohydrate conjugates	315.801	57967.3	70487.4	48458.9	66822.9	55547.8	58592.5	33912	35910.6	48686.5	36070	45574.5	38962.7	75655.5	76326.1	75827.7	0.00458624	0.00458624
M146T376_2	[M]+	Acetylcholine	2.63075	0.658662	0.00014897	146.116	375.917	5.84965	HMDB0000895	C01996	Organic nitrogen compounds	Organonitrogen compounds	Quaternary ammonium salts	376.872	183480	226771	222465	196810	230450	264169	156621	144055	133541	131546	165667	140735	295008	303837	303822	0.0169269	0.0169269
M293T64	[M-H]-	9s-hydroxy-10e,12z,15z-octadecatrienoic acid	4.50499	0.6501	0.041893	293.213	64.408	1.48615			Lipids and lipid-like molecules	Fatty Acyls	Lineolic acids and derivatives	82.854	445952	388586	353141	495595	465954	832096	380446	213227	371482	345014	308289	319699	581296	577957	491692	0.0923041	0.0923041
M118T239	[M+H]+	N,n-diethyl-2-aminoethanol	1.20816	0.64912	0.00248981	118.121	238.939	6.31018	HMDB0033971		Organic nitrogen compounds	Organonitrogen compounds	Amines	240.372	41376.3	57685.8	49880	47457.3	52541.3	40769.1	35773.7	26208.3	41432.4	26893.2	20431	37317.8	34069.2	34647.9	34635	0.00959247	0.00959247
M282T101	[M+H]+	2'-o-methyladenosine	2.77811	0.639633	0.0203027	282.118	101.114	4.07775	HMDB0004326	C04779				102.871	286285	256200	446879	256430	299037	436089	217259	117279	171098	278606	256749	226071	258415	267651	267707	0.0202141	0.0202141
M837T141	[M+CH3COOH-H]-	Pc 36:6	1.08408	0.634417	0.0121167	836.548	140.709	1.72288			Lipids and lipid-like molecules	Glycerophospholipids	Glycerophosphocholines	142.131	24608.2	18367.1	16939.5	31190	34492.1	21469.9	15598	16660.7	17146.8	16020.3	13731.2	14144.7	13091.2	12607.6	12612.4	0.0217554	0.0217554
M323T357	[M+H]+	Dinitramine	1.21209	0.631195	0.00172944	323.093	357.357	4.84214		C18785	Benzenoids	Benzene and substituted derivatives	Aniline and substituted anilines	361.038	48424.5	56048.7	54322.2	48516.4	48899.5	35064.1	20063.9	26636.6	36340.5	29750.8	30258.3	40801.4	27557.1	27557.9	26814.6	0.0157055	0.0157055
M279T61	[M+H]+	.gamma.-linolenic acid	5.20257	0.627669	0.0050028	279.23	60.585	4.06872	HMDB0003073	C06426	Lipids and lipid-like molecules	Fatty Acyls	Lineolic acids and derivatives	63.877	921565	882174	936717	1.13402e+06	759000	949069	351571	709933	536350	602379	401469	902289	593591	671273	597406	0.0705429	0.0705429
M275T111	[M+H]+	Empenthrin	6.75911	0.625633	0.0468444	275.199	111.388	6.12545		C18524	Lipids and lipid-like molecules	Prenol lipids	Monoterpenoids	113.889	1.4882e+06	1.47309e+06	1.56341e+06	3.39346e+06	1.80435e+06	1.82342e+06	1.38551e+06	701245	1.2626e+06	1.36744e+06	1.21489e+06	1.29184e+06	1.07542e+06	1.11657e+06	1.1169e+06	0.0216275	0.0216275
M118T272_2	[M+H]+	Betaine	10.5935	0.624807	0.000152911	118.086	271.522	2.15919	HMDB0000043	C00719	Organic acids and derivatives	Carboxylic acids and derivatives	Amino acids, peptides, and analogues	272.181	3.22712e+06	3.25542e+06	2.84694e+06	3.45755e+06	3.48825e+06	2.88121e+06	1.82013e+06	2.19095e+06	2.3059e+06	1.25125e+06	2.37085e+06	2.03003e+06	3.91594e+06	3.96357e+06	3.96356e+06	0.00696601	0.00696601
M279T40	[M-H]-	Linoleic acid	9.63842	0.618147	0.00232574	279.233	39.974	4.39924	HMDB0000673	C01595	Lipids and lipid-like molecules	Fatty Acyls	Lineolic acids and derivatives	43.261	2.0459e+06	1.30316e+06	1.35986e+06	1.64256e+06	2.00548e+06	1.75951e+06	931855	728658	1.07287e+06	1.08898e+06	1.00011e+06	1.43101e+06	2.49336e+06	2.59237e+06	2.48889e+06	0.0231681	0.0231681
M343T399	[M-H]-	Maltitol	5.47152	0.584014	0.000228214	343.124	398.556	1.9043	HMDB0002928		Lipids and lipid-like molecules	Fatty Acyls	Fatty acyl glycosides	404.298	444982	542448	514688	420890	489535	557141	357232	296237	294214	228076	185970	372609	263018	254566	254632	0.0188851	0.0188851
M454T183	[M+H-2H2O]+	Borrelidin	1.12282	0.577781	0.00574034	454.312	182.729	2.69043		C15687				183.736	41046.7	31622.4	21812.3	29566	43293.6	31865.3	22731.4	8413.9	24259.6	21819.1	21130.8	16742.7	18338.6	17579.3	18476.8	0.0266527	0.0266527
M568T36	[M+H-H2O]+	Amikacin	1.403	0.57351	0.0149321	568.285	35.509	0.115407	HMDB0014622	C06820	Organic oxygen compounds	Organooxygen compounds	Carbohydrates and carbohydrate conjugates	37.596	58738.2	60587.6	63439.8	65400.1	50001.8	48053.2	28700.7	72180	25477.8	22563	26145.8	23493.8	27966	28900.7	27911	0.0196819	0.0196819
M277T40_2	[M-H]-	Linolenic acid	4.28647	0.570438	0.00181601	277.218	39.802	0.306815	HMDB0001388	C06427	Lipids and lipid-like molecules	Fatty Acyls	Lineolic acids and derivatives	47.347	444513	272641	308699	369292	265146	265149	167483	126528	188353	185065	201983	228933	422853	422622	399130	0.0328543	0.0328543
M199T49	[M+H]+	4-nitrosodiphenylamine	1.21344	0.557106	1.3279e-05	199.085	48.9625	3.71278		C19479	Benzenoids	Benzene and substituted derivatives	Aniline and substituted anilines	52.127	33261.4	28339.5	33331.8	34814.1	39582.7	39913.7	21137.3	19981.7	19528.3	17799.1	21663.1	16461.1	35905.2	33340.9	35842.2	0.0417555	0.0417555
M118T303	[M+H]+	DL-valine	3.88838	0.555223	0.00178416	118.085	303.232	0.0435359	HMDB0000883	C00183	Organic acids and derivatives	Carboxylic acids and derivatives	Amino acids, peptides, and analogues	304.86	336161	323140	361406	527494	441624	389795	304874	273690	263918	152976	161562	164198	265861	327370	326718	0.115198	0.115198
M381T240	[M+Na]+	Triflumuron	1.00148	0.533996	3.13794e-05	381.036	239.618	3.70239		C18615	Benzenoids	Benzene and substituted derivatives	N-phenylureas	240.574	22415.7	23044.9	18925.7	24396.4	25202.1	23577.5	10846.8	11991.3	14154.2	7803	12208.8	16453.6	14908.7	15173.8	14919.2	0.0100067	0.0100067
M367T42	[M+H-H2O]+	Ibutilide	1.23803	0.533712	0.000215711	367.244	42.361	0.00286316	HMDB0014453	C07753	Benzenoids	Benzene and substituted derivatives	Phenylbutylamines	43.696	35992.4	39849.1	49526.8	41332.5	29870	42279.8	28560.9	18795.5	15532.6	23961.1	18365.4	22261.9	23608.3	23643.9	25282.8	0.0395658	0.0395658
M275T65	[M-H]-	Stearidonic acid	1.45555	0.529075	0.00374899	275.202	64.8415	8.36765	HMDB0006547	C16300	Lipids and lipid-like molecules	Fatty Acyls	Lineolic acids and derivatives	67.146	30198.5	22270.2	32407.7	44267.1	30160.7	46714.5	11455.8	13510.8	19849.1	24935.1	20262.1	18986.5	24659.1	28977	28996.7	0.0907145	0.0907145
M169T44	[M+H]+	Norharmane	1.93247	0.518199	2.18655e-06	169.075	43.7345	4.41162	HMDB0012897	C20157	Organoheterocyclic compounds	Indoles and derivatives	Pyridoindoles	46.021	79623.9	73550.9	75406.1	82808.1	90604.5	74324.3	39768.9	37250.1	51451.5	45701.2	42116.7	30539.2	50504.1	50501.4	51253.1	0.00853565	0.00853565
M198T340	[M+H-CO]+	Rac-7-oxopramipexole	2.48044	0.518176	0.000895364	198.087	340.19	6.86237			Organic oxygen compounds	Organooxygen compounds	Carbonyl compounds	340.905	202413	102966	130806	134148	153770	172129	86635	89613.5	56359.5	65850.7	72848.8	93098.1	93474.7	93568.2	95218.2	0.0104237	0.0104237
M367T39	[M-H]-	Lignoceric acid	1.02345	0.51727	0.000192547	367.358	39.443	2.60647	HMDB0002003	C08320	Lipids and lipid-like molecules	Fatty Acyls	Fatty acids and conjugates	40.886	16825.8	12876.5	15567.9	15584.6	16729.2	17033.6	8157.33	8117.71	2682.03	9253.33	10156.1	10576.4	13298.7	13390.5	13308	0.00378935	0.00378935
M175T240_2	[M+H]+	Juglone	5.91917	0.516112	5.62718e-05	175.057	239.61	2.60653	HMDB0030773	C03840	Benzenoids	Naphthalenes	Naphthoquinones	240.389	783429	866891	604253	793384	859074	835676	358697	374587	469780	266071	415684	562949	476165	498812	476335	0.026927	0.026927
M358T294	[M+H]+	Trans-epoxysuccinyl-l-leucylamido(4-guanidino)butane	2.47048	0.508922	0.039951	358.206	293.772	6.46794		C01341	Organoheterocyclic compounds	Epoxides	Oxirane carboxylic acids and derivatives	294.313	129450	198330	95200.6	238450	238719	75615	98843.2	58324.5	147174	102969	43651.5	45626.1	106974	106938	108959	0.0107451	0.0107451
M465T254	[2M+Na]+	N-acetylglucosamine	1.99021	0.496849	0.00429362	465.167	254.035	3.19655	HMDB0000215	C00140	Organic oxygen compounds	Organooxygen compounds	Carbohydrates and carbohydrate conjugates	254.502	65200.4	99779.2	114406	114390	91047.9	161064	51689	27576	67948	41083	60284.3	72328.5	92620.2	92653.4	94559.3	0.0119008	0.0119008
M695T400	[2M-H]-	1h-indole-1-acetic acid, 5-fluoro-2-methyl-3-(2-quinolinylmethyl)-	2.74603	0.494696	0.000131008	695.244	399.623	2.99097			Organoheterocyclic compounds	Indoles and derivatives	Indolyl carboxylic acids and derivatives	401.856	85990.1	110454	127440	87857.7	107193	111541	61022.8	51818.5	64851.4	38338.3	30014	65848.9	43378.3	44223.3	43392.8	0.0110786	0.0110786
M693T134_1	[M+H]+	1,2-dipalmitoyl-sn-glycero-3-phosphoethanolamine	4.79546	0.480284	0.00392195	692.542	134.017	1.84888	HMDB0008923		Lipids and lipid-like molecules	Glycerophospholipids	Glycerophosphoethanolamines	136.319	676455	708554	575477	443164	488569	380875	257682	124432	267677	512075	209758	200392	178734	184340	184339	0.017736	0.017736
M123T62	[M+H]+	Niacinamide	2.99946	0.473201	0.000776231	123.054	61.636	8.54685	HMDB0001406	C00153	Organoheterocyclic compounds	Pyridines and derivatives	Pyridinecarboxylic acids and derivatives	64.496	213662	144392	230421	230901	197790	178324	154632	113414	103153	94162.7	72750.4	27595.3	121989	124907	124915	0.013609	0.013609
M331T143	[M-H]-	Cis-7,10,13,16-docosatetraenoic acid	1.59637	0.467122	0.00022688	331.249	143.204	1.51793	HMDB0002226	C16527	Lipids and lipid-like molecules	Fatty Acyls	Fatty acids and conjugates	154.498	31763.2	28570.2	26546.7	39820.7	43672.2	30183.2	17252.5	8598.85	19927.8	17171.1	15124.6	15609.4	18380.3	18380.5	18298.4	0.0025805	0.0025805
M352T37	[M+H]+	Tryprostatin b	7.74436	0.444898	8.65703e-06	352.2	36.948	6.64934		C20512	Organic acids and derivatives	Carboxylic acids and derivatives	Amino acids, peptides, and analogues	37.744	1.09558e+06	1.19272e+06	1.02518e+06	1.39296e+06	1.29787e+06	999463	595454	541608	492940	330587	500338	655040	742636	774073	776346	0.0246493	0.0246493
M151T240	[M-H]-	Xylitol	6.9091	0.443686	1.79794e-05	151.061	239.915	1.42981	HMDB0002917	C00379	Organic oxygen compounds	Organooxygen compounds	Carbohydrates and carbohydrate conjugates	247.035	604690	670772	420286	584605	606164	591635	225279	263333	297509	156030	270040	331015	347329	352513	349193	0.00750952	0.00750952
M133T241	[M-H-H2O]-	D-arabitol	1.05494	0.43136	8.098e-06	133.05	240.516	0.510795	HMDB0000568	C01904	Organic oxygen compounds	Organooxygen compounds	Carbohydrates and carbohydrate conjugates	246.386	12637.2	15754.7	11500.2	12591.5	12311.3	14202.2	5042.22	5315.98	7033.85	3005.2	6723.82	6955.16	8605.63	8653.72	8653.76	0.00321567	0.00321567
M157T181	[M-H]-	L-dihydroorotate	1.19144	0.426384	5.57637e-05	157.037	180.529	4.76698	HMDB0003349	C00337	Organic acids and derivatives	Carboxylic acids and derivatives	Amino acids, peptides, and analogues	183.259	13398.3	19578.1	18707.5	19530.7	15627.3	19001	4774.53	9040.19	6112	6898.52	12247.1	6057.31	10783.2	11445.9	11442.5	0.0340037	0.0340037
M144T101	[M+H-CH3ON]+	L-homoarginine	7.19781	0.407996	0.000105584	144.101	101.114	6.87202	HMDB0000670	C01924	Organic acids and derivatives	Carboxylic acids and derivatives	Amino acids, peptides, and analogues	102.871	977732	1.21891e+06	653218	970146	1.05904e+06	1.046e+06	649510	263682	397589	420112	282019	404485	561894	570477	570424	0.00870338	0.00870338
M229T68	[M-H]-	11-oxatetradecanoic acid	1.8329	0.40732	0.000207878	229.181	67.7825	2.30517			Lipids and lipid-like molecules	Fatty Acyls	Fatty acids and conjugates	68.842	35251.6	40122.1	58080.4	41850.4	27401.3	44444.9	20088.6	19031.3	12596.6	16277.7	16326.4	16348.7	19973.1	19557.3	19974.7	0.0121255	0.0121255
M310T240	[M-H]-	Domoic acid	3.17966	0.390343	2.19332e-05	310.119	240.374	1.2901		C13732	Organic acids and derivatives	Carboxylic acids and derivatives	Amino acids, peptides, and analogues	255.244	109426	128605	84374.1	124936	115163	115651	39199.4	34436.3	58514.3	20291.2	47273.4	64998.4	62826.5	65102.1	65105.2	0.020433	0.020433
M202T269	[M-H]-	2,8-quinolinediol	1.62401	0.367344	0.000383436	202.072	269.267	2.0427			Organoheterocyclic compounds	Quinolines and derivatives	Quinolones and derivatives	272.914	20785.3	39590.9	24416.7	41483.8	35615.6	24362.3	15242.8	12559.2	10125.1	11103.2	8602.17	10787	23195.1	25258.3	23203.2	0.0497719	0.0497719
M311T240	[M-H]-	Tyr-Met	6.58458	0.358153	6.37414e-06	311.116	240.231	2.99873			Organic acids and derivatives	Carboxylic acids and derivatives	Amino acids, peptides, and analogues	246.386	468181	486928	343895	522627	469051	450616	154096	134709	212175	71963.8	174789	234072	245554	245592	252379	0.0158556	0.0158556
M267T327	[M-H]-	N-acetyl-l-carnosine	1.31571	0.344188	0.0189255	267.11	326.983	1.52823			Organic acids and derivatives	Peptidomimetics	Hybrid peptides	328.718	22756.7	29388.4	9323.06	39505.2	33434.5	6808.54	6535.25	7840.36	13645.8	7868.71	4740.22	7974.69	13920.4	13919.2	13494.8	0.0178108	0.0178108
M335T240	[M+Na]+	Benzyl butyl phthalate	3.51378	0.331815	2.98899e-05	335.111	239.507	5.29032		C14211	Benzenoids	Benzene and substituted derivatives	Benzoic acids and derivatives	240.389	201929	219504	140240	211658	235415	225164	55245.5	48012.2	91146.4	25944.8	73093.7	115987	94781.4	96891	96898.6	0.012685	0.012685
M252T138	[M+H]+	Deoxyadenosine	2.24064	0.315489	5.98902e-05	252.108	137.506	3.26247	HMDB0000101	C00559	Nucleosides, nucleotides, and analogues	Purine nucleosides	Purine 2'-deoxyribonucleosides	140.039	64057.4	104139	113021	89122.6	69682.8	90069	28025.8	19082	35374.8	45593.6	27473.8	11687.9	40779.8	40838.7	43950.8	0.0433392	0.0433392
M357T240_2	[M+H]+	Sulindac	1.60149	0.312675	6.68551e-05	357.093	239.559	1.84173	HMDB0014743	C01531				241.689	41713.1	45770.1	26789.4	41221.4	49897.5	47057.7	11488.6	9976.36	17733.1	3381.09	12037.9	24317.5	19456.4	19412.6	19284.2	0.00461639	0.00461639
M564T194	[M+Cl]-	4-hydroxyphenylmaraviroc	1.26898	0.307632	0.0138397	564.283	193.964	0.890481						195.954	26440.3	21889.5	6131.88	30932.6	25488.9	5641.27	5868.05	7871.25	8183.72	3666.58	6696.93	3560.13	9125.4	9237.27	9125.35	0.00705054	0.00705054
M158T46	[M+H-H2O]+	N-carboxyethyl-.gamma.-aminobutyric acid	2.95093	0.30218	1.91136e-06	158.08	46.396	7.69757	HMDB0002201		Organic acids and derivatives	Carboxylic acids and derivatives	Amino acids, peptides, and analogues	47.953	138676	170139	127318	160086	126422	109843	56036.6	37262.3	40836.7	48225	34772.8	34426.8	68365.5	68292.5	71395.4	0.0255333	0.0255333
M393T308	[M-H]-	Macluraxanthone	1.0091	0.299352	1.865e-06	393.156	307.599	3.61183		C10076	Organoheterocyclic compounds	Benzopyrans	1-benzopyrans	309.54	9276.61	8210.53	9245.88	11359.6	11784	10277.8	3225.3	4851.34	3252.09	2791.04	1705.02	2182.56	2457.32	2464.56	2604.26	0.0330147	0.0330147
M495T240_2	[M+H-H2O]+	Picroside ii	1.04959	0.291464	1.00606e-05	495.164	239.614	1.60713			Phenylpropanoids and polyketides	Tannins	Hydrolyzable tannins	240.574	16566.6	17811.6	12825	16605.8	19955.1	18992	4353.1	3324.18	6690.13	1185.44	5577.82	8819.02	7837.77	8391.92	7844.95	0.0396127	0.0396127
M533T167	[M+H-H2O]+	Manumycin a	2.30325	0.286286	0.0178982	533.271	166.793	0.167664		C12111	Organic oxygen compounds	Organooxygen compounds	Carbonyl compounds	168.057	143671	133475	17256.7	84481.3	175167	52495.5	33719.1	6262.97	41342.7	25938.2	52807	13575.9	82274.8	81127.2	82259	0.00803606	0.00803606
M429T27	[M+NH4]+	Carfentrazone-ethyl	2.26895	0.263203	1.3634e-07	429.058	27.096	2.18143		C11094	Organoheterocyclic compounds	Azoles	Triazoles	28.427	86965.9	63129.8	66454.1	76723.4	74164.4	83898.1	17123.4	14724.7	16628.7	19720	26165.3	24430.5	34145.1	34498	34501.8	0.00595763	0.00595763
M427T28_1	[2M-H]-	2-deoxyribose 5-phosphate	1.72985	0.246031	1.92779e-07	427.046	28.104	3.51064			Organic acids and derivatives	Organic phosphoric acids and derivatives	Phosphate esters	29.731	25668.9	21184.5	28624.5	32189.6	25315.6	29372.2	5829.98	5763.75	5778.34	7451.92	8357.93	6762.53	12213.4	11975.4	11977.8	0.0113435	0.0113435
M572T173	[M+H-H2O]+	Norbuprenorphine glucuronide	1.02695	0.210676	0.0105254	572.281	172.517	2.3232			Organic oxygen compounds	Organooxygen compounds	Carbohydrates and carbohydrate conjugates	173.157	27812	23040.1	3081.18	19254.5	28114.2	5989.29	5362.3	2950.65	5813.18	1403.91	4286.01	2787.65	10337.4	9589.47	9599.14	0.0435936	0.0435936
M695T32_2	[M+HCOO]-	S4:18(p3:16/f1:2)	1.0598	0.197047	7.59366e-05	695.315	31.935	1.91391						34.76	13353.4	8797.29	6549.21	12151.6	11570.1	8300.4	1155.02	1411.29	754.586	1318.5	2097.74	5227.94	1965.56	1845.99	1943.26	0.0331455	0.0331455
M520T302_1	[M-H+2Na]+	Hydroxycerivastatin	1.70797	0.189935	0.00493603	520.188	301.575	2.35873			Organoheterocyclic compounds	Pyridines and derivatives	Phenylpyridines	304.813	57652.5	2777.48	76756.1	63025.6	46128.3	40061.6	3157.44	18063.6	15132.1	4150.44	11370.6	2523.52	25663.8	28574.7	25622.8	0.0635803	0.0635803
M377T177	[M+Na]+	Prostaglandin d1	2.54193	0.0687533	0.00678631	377.241	176.679	4.5031	HMDB0005102	C06438	Lipids and lipid-like molecules	Fatty Acyls	Eicosanoids	179.17	66893.6	55756.6	199025	63734.7	47720.1	182262	10339.2	9957.36	3858.53	9346.7	6610.3	2198.15	39626.8	40877.9	39520.7	0.0188673	0.0188673
