# Supplementary material for: Transcriptomics Integrated with Metabolomics Reveals 2-Methoxy-1, 4-Naphthoquinone-Based Carbon Dots Induced Molecular Shifts in Penicillium italicum
Source: J Fungi (Basel). 2022 Apr 20;8(5):420. doi: 10.3390/jof8050420 (PMC9145997; doi:10.3390/jof8050420)
Supplement: Supplementary file 1 [file jof-08-00420-s001.zip › New Table S1-7/Table S5.xlsx]

## Sheet: Table S5
Pathway_Hierarchy1	Pathway_Hierarchy2	Map_ID	Map_Name	Test	TestAll	Ref	RefAll	Test_per	Ref_per	Over_Under	p.value	FDR	richFactor
Environmental Information Processing	Membrane transport	ko02010	ABC transporters	13	141	137	5900	9.21986	2.32203	over	2.01247e-05	0.00259608	0.0948905
Metabolism	Amino acid metabolism	ko00250	Alanine, aspartate and glutamate metabolism	6	141	28	5900	4.25532	0.474576	over	4.08937e-05	0.00263764	0.214286
Metabolism	Amino acid metabolism	ko00220	Arginine biosynthesis	5	141	23	5900	3.5461	0.389831	over	0.000172669	0.00742478	0.217391
Organismal Systems	Nervous system	ko04727	GABAergic synapse	3	141	9	5900	2.12766	0.152542	over	0.00100992	0.0325701	0.333333
Metabolism	Amino acid metabolism	ko00310	Lysine degradation	6	141	54	5900	4.25532	0.915254	over	0.00168332	0.0434296	0.111111
Metabolism	Amino acid metabolism	ko00330	Arginine and proline metabolism	7	141	78	5900	4.96454	1.32203	over	0.00246111	0.0493048	0.0897436
Environmental Information Processing	Signal transduction	ko04024	cAMP signaling pathway	4	141	25	5900	2.83688	0.423729	over	0.00267545	0.0493048	0.16
Metabolism	Global and overview maps	ko01230	Biosynthesis of amino acids	9	141	128	5900	6.38298	2.16949	over	0.00336976	0.0543374	0.0703125
Metabolism	Nucleotide metabolism	ko00240	Pyrimidine metabolism	6	141	65	5900	4.25532	1.1017	over	0.00434476	0.0622749	0.0923077
Metabolism	Metabolism of cofactors and vitamins	ko00770	Pantothenate and CoA biosynthesis	4	141	30	5900	2.83688	0.508475	over	0.00528499	0.0663264	0.133333
Metabolism	Carbohydrate metabolism	ko00620	Pyruvate metabolism	4	141	31	5900	2.83688	0.525424	over	0.0059572	0.0663264	0.129032
Organismal Systems	Sensory system	ko04742	Taste transduction	4	141	32	5900	2.83688	0.542373	over	0.00668406	0.0663264	0.125
Metabolism	Metabolism of other amino acids	ko00410	beta-Alanine metabolism	4	141	32	5900	2.83688	0.542373	over	0.00668406	0.0663264	0.125
Environmental Information Processing	Signaling molecules and interaction	ko04080	Neuroactive ligand-receptor interaction	5	141	52	5900	3.5461	0.881356	over	0.00765919	0.070574	0.0961538
Metabolism	Carbohydrate metabolism	ko00030	Pentose phosphate pathway	4	141	35	5900	2.83688	0.59322	over	0.00921033	0.0734927	0.114286
Metabolism	Carbohydrate metabolism	ko00040	Pentose and glucuronate interconversions	5	141	55	5900	3.5461	0.932203	over	0.00968508	0.0734927	0.0909091
Metabolism	Metabolism of cofactors and vitamins	ko00760	Nicotinate and nicotinamide metabolism	5	141	55	5900	3.5461	0.932203	over	0.00968508	0.0734927	0.0909091
Metabolism	Carbohydrate metabolism	ko00020	Citrate cycle (TCA cycle)	3	141	20	5900	2.12766	0.338983	over	0.0113069	0.0810326	0.15
Metabolism	Carbohydrate metabolism	ko00650	Butanoate metabolism	4	141	42	5900	2.83688	0.711864	over	0.017321	0.1176	0.0952381
Metabolism	Energy metabolism	ko00720	Carbon fixation pathways in prokaryotes	4	141	44	5900	2.83688	0.745763	over	0.0202548	0.130643	0.0909091
Organismal Systems	Endocrine system	ko04922	Glucagon signaling pathway	3	141	26	5900	2.12766	0.440678	over	0.0232421	0.142773	0.115385
Organismal Systems	Immune system	ko04664	Fc epsilon RI signaling pathway	2	141	11	5900	1.41844	0.186441	over	0.0270802	0.152862	0.181818
Metabolism	Lipid metabolism	ko00591	Linoleic acid metabolism	3	141	28	5900	2.12766	0.474576	over	0.0282926	0.152862	0.107143
Metabolism	Amino acid metabolism	ko00260	Glycine, serine and threonine metabolism	4	141	50	5900	2.83688	0.847458	over	0.0308115	0.152862	0.08
Metabolism	Lipid metabolism	ko01040	Biosynthesis of unsaturated fatty acids	5	141	74	5900	3.5461	1.25424	over	0.0313539	0.152862	0.0675676
Organismal Systems	Endocrine system	ko04911	Insulin secretion	2	141	12	5900	1.41844	0.20339	over	0.0319944	0.152862	0.166667
Organismal Systems	Nervous system	ko04721	Synaptic vesicle cycle	2	141	12	5900	1.41844	0.20339	over	0.0319944	0.152862	0.166667
Metabolism	Energy metabolism	ko00920	Sulfur metabolism	3	141	33	5900	2.12766	0.559322	over	0.0432448	0.199235	0.0909091
Environmental Information Processing	Membrane transport	ko02060	Phosphotransferase system (PTS)	4	141	57	5900	2.83688	0.966102	over	0.0465669	0.207142	0.0701754
