# Supplementary material for: Transcriptomics Integrated with Metabolomics Reveals 2-Methoxy-1, 4-Naphthoquinone-Based Carbon Dots Induced Molecular Shifts in Penicillium italicum
Source: J Fungi (Basel). 2022 Apr 20;8(5):420. doi: 10.3390/jof8050420 (PMC9145997; doi:10.3390/jof8050420)
Supplement: Supplementary file 1 [file jof-08-00420-s001.zip › New Table S1-7/Table S6.xlsx]

## Sheet: GOdown
GO_ID		Term	Category	Test	Ref	TestAll	RefAll	geneID	Pvalue	FDR	richFactor
GO:0016491		oxidation-reduction process	BP	12	361	62	3858	PITC_000960,PITC_004950,PITC_034730,PITC_034870,PITC_047090,PITC_050280,PITC_065550,PITC_077680,PITC_091700,PITC_092840,PITC_096310,PITC_009350	0.0108852	0.693341	0.033241
GO:0016627		phosphatidylinositol-mediated signaling	BP	1	2	62	3858	PITC_077980	0.0318868	0.693341	0.5
GO:0003995		inositol lipid-mediated signaling	BP	1	2	62	3858	PITC_077980	0.0318868	0.693341	0.5
GO:0055114		coenzyme A biosynthetic process	BP	1	3	62	3858	PITC_050040	0.047453	0.693341	0.333333
GO:0004140		nucleoside bisphosphate biosynthetic process	BP	1	3	62	3858	PITC_050040	0.047453	0.693341	0.333333
GO:0008270		ribonucleoside bisphosphate biosynthetic process	BP	1	3	62	3858	PITC_050040	0.047453	0.693341	0.333333
GO:0048015		purine nucleoside bisphosphate biosynthetic process	BP	1	3	62	3858	PITC_050040	0.047453	0.693341	0.333333
GO:0048017		response to antibiotic	BP	1	3	62	3858	PITC_095330	0.047453	0.693341	0.333333
GO:0004526		coenzyme A metabolic process	BP	1	4	62	3858	PITC_050040	0.0627728	0.744136	0.25
GO:0004616		histone H3-K4 methylation	BP	1	4	62	3858	PITC_033700	0.0627728	0.744136	0.25
GO:0048189		pentose-phosphate shunt	BP	1	5	62	3858	PITC_096310	0.0778501	0.744136	0.2
GO:0015937		NADP metabolic process	BP	1	5	62	3858	PITC_096310	0.0778501	0.744136	0.2
GO:0033866		glyceraldehyde-3-phosphate metabolic process	BP	1	5	62	3858	PITC_096310	0.0778501	0.744136	0.2
GO:0034030		histone methylation	BP	1	6	62	3858	PITC_033700	0.0926888	0.744136	0.166667
GO:0034033		peptidyl-lysine methylation	BP	1	6	62	3858	PITC_033700	0.0926888	0.744136	0.166667
GO:0046677		histone lysine methylation	BP	1	6	62	3858	PITC_033700	0.0926888	0.744136	0.166667
GO:0035097		glucose 6-phosphate metabolic process	BP	1	6	62	3858	PITC_096310	0.0926888	0.744136	0.166667
GO:0048188		Lid2 complex	CC	1	2	62	3858	PITC_033700	0.0318868	0.693341	0.5
GO:0015936		histone methyltransferase complex	CC	1	3	62	3858	PITC_033700	0.047453	0.693341	0.333333
GO:0051568		Set1C/COMPASS complex	CC	1	3	62	3858	PITC_033700	0.047453	0.693341	0.333333
GO:0004549		oxidoreductase activity	MF	16	439	62	3858	PITC_047090,PITC_077680,PITC_096310,PITC_099090,PITC_037720,PITC_000960,PITC_004200,PITC_004950,PITC_034730,PITC_034870,PITC_050280,PITC_060240,PITC_065550,PITC_091700,PITC_092840,PITC_009350	0.00113524	0.298567	0.0364465
GO:0006098		oxidoreductase activity, acting on the CH-CH group of donors	MF	3	21	62	3858	PITC_047090,PITC_077680,PITC_099090	0.00427734	0.444192	0.142857
GO:0006739		acyl-CoA dehydrogenase activity	MF	2	7	62	3858	PITC_047090,PITC_077680	0.00506683	0.444192	0.285714
GO:0019682		dephospho-CoA kinase activity	MF	1	1	62	3858	PITC_050040	0.0160705	0.693341	1
GO:0016832		zinc ion binding	MF	7	185	62	3858	PITC_010210,PITC_034230,PITC_034870,PITC_037120,PITC_052380,PITC_091700,PITC_037920	0.0274611	0.693341	0.0378378
GO:0046914		ribonuclease P activity	MF	1	2	62	3858	PITC_035940	0.0318868	0.693341	0.5
GO:0016571		phosphogluconate dehydrogenase (decarboxylating) activity	MF	1	2	62	3858	PITC_096310	0.0318868	0.693341	0.5
GO:0018022		tRNA-specific ribonuclease activity	MF	1	4	62	3858	PITC_035940	0.0627728	0.744136	0.25
GO:0034968		aldehyde-lyase activity	MF	1	5	62	3858	PITC_034230	0.0778501	0.744136	0.2
GO:0051156		transition metal ion binding	MF	7	243	62	3858	PITC_010210,PITC_034230,PITC_034870,PITC_037120,PITC_052380,PITC_091700,PITC_037920	0.0925151	0.744136	0.0288066
GO:0004190		aspartic-type endopeptidase activity	MF	1	6	62	3858	PITC_043960	0.0926888	0.744136	0.166667
GO:0070001		aspartic-type peptidase activity	MF	1	6	62	3858	PITC_043960	0.0926888	0.744136	0.166667

## Sheet: GOup
GO_ID		Term	Category	Test	Ref	TestAll	RefAll	geneID	Pvalue	FDR	richFactor
GO:0005975		carbohydrate metabolic process	BP	16	117	165	3858	PITC_049150,PITC_087310,PITC_041290,PITC_004980,PITC_011180,PITC_097960,PITC_002540,PITC_021190,PITC_024910,PITC_032130,PITC_032670,PITC_090260,PITC_096560,PITC_002720,PITC_012210,PITC_032690	2.82135e-05	0.00934807	1
GO:0030042		actin filament depolymerization	BP	2	2	165	3858	PITC_076020,PITC_089410	0.00181851	0.165828	1
GO:0045229		external encapsulating structure organization	BP	3	7	165	3858	PITC_006390,PITC_021190,PITC_032130	0.00236793	0.165828	1
GO:0071555		cell wall organization	BP	3	7	165	3858	PITC_006390,PITC_021190,PITC_032130	0.00236793	0.165828	1
GO:0009127		purine nucleoside monophosphate biosynthetic process	BP	5	23	165	3858	PITC_041290,PITC_004980,PITC_004260,PITC_040530,PITC_097960	0.00242023	0.165828	1
GO:0009168		purine ribonucleoside monophosphate biosynthetic process	BP	5	23	165	3858	PITC_041290,PITC_004980,PITC_004260,PITC_097960,PITC_040530	0.00242023	0.165828	1
GO:0071554		cell wall organization or biogenesis	BP	4	15	165	3858	PITC_068160,PITC_006390,PITC_021190,PITC_032130	0.00304123	0.165828	1
GO:0009156		ribonucleoside monophosphate biosynthetic process	BP	5	25	165	3858	PITC_041290,PITC_004980,PITC_004260,PITC_040530,PITC_097960	0.00356566	0.165828	1
GO:0006096		glycolytic process	BP	3	8	165	3858	PITC_097960,PITC_041290,PITC_004980	0.00367023	0.165828	1
GO:0006165		nucleoside diphosphate phosphorylation	BP	3	8	165	3858	PITC_041290,PITC_004980,PITC_097960	0.00367023	0.165828	1
GO:0006757		ATP generation from ADP	BP	3	8	165	3858	PITC_041290,PITC_004980,PITC_097960	0.00367023	0.165828	1
GO:0009132		nucleoside diphosphate metabolic process	BP	3	8	165	3858	PITC_041290,PITC_004980,PITC_097960	0.00367023	0.165828	1
GO:0009135		purine nucleoside diphosphate metabolic process	BP	3	8	165	3858	PITC_041290,PITC_004980,PITC_097960	0.00367023	0.165828	1
GO:0009179		purine ribonucleoside diphosphate metabolic process	BP	3	8	165	3858	PITC_041290,PITC_004980,PITC_097960	0.00367023	0.165828	1
GO:0009185		ribonucleoside diphosphate metabolic process	BP	3	8	165	3858	PITC_041290,PITC_004980,PITC_097960	0.00367023	0.165828	1
GO:0042866		pyruvate biosynthetic process	BP	3	8	165	3858	PITC_041290,PITC_004980,PITC_097960	0.00367023	0.165828	1
GO:0046031		ADP metabolic process	BP	3	8	165	3858	PITC_041290,PITC_004980,PITC_097960	0.00367023	0.165828	1
GO:0009124		nucleoside monophosphate biosynthetic process	BP	5	26	165	3858	PITC_041290,PITC_004980,PITC_004260,PITC_040530,PITC_097960	0.00426457	0.184303	1
GO:0051261		protein depolymerization	BP	2	3	165	3858	PITC_076020,PITC_089410	0.00530179	0.196354	1
GO:0006090		pyruvate metabolic process	BP	3	9	165	3858	PITC_041290,PITC_004980,PITC_097960	0.00533357	0.196354	1
GO:0019359		nicotinamide nucleotide biosynthetic process	BP	3	9	165	3858	PITC_041290,PITC_004980,PITC_097960	0.00533357	0.196354	1
GO:0046939		nucleotide phosphorylation	BP	3	9	165	3858	PITC_041290,PITC_004980,PITC_097960	0.00533357	0.196354	1
GO:0072522		purine-containing compound biosynthetic process	BP	5	28	165	3858	PITC_041290,PITC_004980,PITC_004260,PITC_040530,PITC_097960	0.0059464	0.20951	1
GO:1901137		carbohydrate derivative biosynthetic process	BP	7	53	165	3858	PITC_068160,PITC_041290,PITC_004980,PITC_004260,PITC_063450,PITC_097960,PITC_090260	0.00674479	0.20951	1
GO:0019363		pyridine nucleotide biosynthetic process	BP	3	10	165	3858	PITC_041290,PITC_004980,PITC_097960	0.00738213	0.222359	1
GO:0072330		monocarboxylic acid biosynthetic process	BP	5	30	165	3858	PITC_041290,PITC_004980,PITC_072050,PITC_097780,PITC_097960	0.00804807	0.227335	1
GO:0032787		monocarboxylic acid metabolic process	BP	6	43	165	3858	PITC_041290,PITC_004980,PITC_072050,PITC_097780,PITC_068760,PITC_097960	0.00914623	0.227335	1
GO:0043648		dicarboxylic acid metabolic process	BP	3	11	165	3858	PITC_035800,PITC_009440,PITC_080460	0.00983503	0.227335	1
GO:0005618		glutamate metabolic process	BP	2	4	165	3858	PITC_080460,PITC_009440	0.0103058	0.227335	1
GO:0030312		cellular protein complex disassembly	BP	2	4	165	3858	PITC_076020,PITC_089410	0.0103058	0.227335	1
GO:0009277		purine nucleoside monophosphate metabolic process	BP	5	32	165	3858	PITC_041290,PITC_004980,PITC_004260,PITC_040530,PITC_097960	0.010617	0.227335	1
GO:0016021		purine ribonucleoside monophosphate metabolic process	BP	5	32	165	3858	PITC_041290,PITC_004980,PITC_004260,PITC_040530,PITC_097960	0.010617	0.227335	1
GO:0031224		nucleotide catabolic process	BP	3	12	165	3858	PITC_041290,PITC_004980,PITC_097960	0.0127068	0.227335	1
GO:0071944		nucleoside phosphate catabolic process	BP	3	12	165	3858	PITC_041290,PITC_004980,PITC_097960	0.0127068	0.227335	1
GO:0016020		ribonucleoside monophosphate metabolic process	BP	5	34	165	3858	PITC_041290,PITC_004980,PITC_004260,PITC_040530,PITC_097960	0.0136973	0.227335	1
GO:0005506		nucleoside monophosphate metabolic process	BP	5	35	165	3858	PITC_041290,PITC_004980,PITC_004260,PITC_040530,PITC_097960	0.0154421	0.227335	1
GO:0004553		purine-containing compound metabolic process	BP	6	48	165	3858	PITC_041290,PITC_004980,PITC_040530,PITC_004260,PITC_097960,PITC_004430	0.0154491	0.227335	1
GO:0006536		protein targeting to ER	BP	2	5	165	3858	PITC_042220,PITC_052160	0.0166956	0.227335	1
GO:0043624		protein localization to endoplasmic reticulum	BP	2	5	165	3858	PITC_042220,PITC_052160	0.0166956	0.227335	1
GO:0009126		establishment of protein localization to endoplasmic reticulum	BP	2	5	165	3858	PITC_042220,PITC_052160	0.0166956	0.227335	1
GO:0009167		organic cyclic compound catabolic process	BP	6	49	165	3858	PITC_041290,PITC_004980,PITC_040530,PITC_096350,PITC_068760,PITC_097960	0.0169995	0.227335	1
GO:0009166		nucleoside phosphate biosynthetic process	BP	5	37	165	3858	PITC_041290,PITC_004980,PITC_004260,PITC_040530,PITC_097960	0.019364	0.227335	1
GO:1901292		organophosphate catabolic process	BP	3	14	165	3858	PITC_041290,PITC_004980,PITC_097960	0.0197444	0.227335	1
GO:0016831		pyridine-containing compound biosynthetic process	BP	3	14	165	3858	PITC_041290,PITC_004980,PITC_097960	0.0197444	0.227335	1
GO:0009161		purine ribonucleotide biosynthetic process	BP	4	25	165	3858	PITC_041290,PITC_004980,PITC_004260,PITC_097960	0.0202048	0.227335	1
GO:0009123		purine nucleotide biosynthetic process	BP	4	26	165	3858	PITC_041290,PITC_004980,PITC_004260,PITC_097960	0.0231031	0.227335	1
GO:0030246		ribonucleotide biosynthetic process	BP	4	26	165	3858	PITC_041290,PITC_004980,PITC_004260,PITC_097960	0.0231031	0.227335	1
GO:0072521		carbohydrate catabolic process	BP	4	26	165	3858	PITC_087310,PITC_041290,PITC_004980,PITC_097960	0.0231031	0.227335	1
GO:0016798		ribose phosphate biosynthetic process	BP	4	26	165	3858	PITC_041290,PITC_004980,PITC_004260,PITC_097960	0.0231031	0.227335	1
GO:0045047		nucleobase-containing small molecule biosynthetic process	BP	3	15	165	3858	PITC_041290,PITC_004980,PITC_097960	0.0239203	0.227335	1
GO:0070972		nicotinamide nucleotide metabolic process	BP	3	15	165	3858	PITC_041290,PITC_004980,PITC_097960	0.0239203	0.227335	1
GO:0072599		organic acid catabolic process	BP	3	16	165	3858	PITC_090710,PITC_096350,PITC_068760	0.0285354	0.227335	1
GO:1901361		pyridine nucleotide metabolic process	BP	3	16	165	3858	PITC_041290,PITC_004980,PITC_097960	0.0285354	0.227335	1
GO:1901293		carboxylic acid catabolic process	BP	3	16	165	3858	PITC_090710,PITC_096350,PITC_068760	0.0285354	0.227335	1
GO:0046434		calcium ion transport	BP	2	7	165	3858	PITC_042810,PITC_013140	0.0331358	0.227335	1
GO:0072525		actin polymerization or depolymerization	BP	2	7	165	3858	PITC_076020,PITC_089410	0.0331358	0.227335	1
GO:0009152		ATP biosynthetic process	BP	3	17	165	3858	PITC_041290,PITC_004980,PITC_097960	0.0335874	0.227335	1
GO:0006164		purine nucleoside triphosphate biosynthetic process	BP	3	17	165	3858	PITC_041290,PITC_004980,PITC_097960	0.0335874	0.227335	1
GO:0009260		purine ribonucleoside triphosphate biosynthetic process	BP	3	17	165	3858	PITC_041290,PITC_004980,PITC_097960	0.0335874	0.227335	1
GO:0016052		organophosphate biosynthetic process	BP	6	59	165	3858	PITC_041290,PITC_004980,PITC_004260,PITC_082780,PITC_040530,PITC_097960	0.0386715	0.227335	1
GO:0046390		nucleoside triphosphate biosynthetic process	BP	3	18	165	3858	PITC_041290,PITC_004980,PITC_097960	0.0390716	0.227335	1
GO:0034404		ribonucleoside triphosphate biosynthetic process	BP	3	18	165	3858	PITC_041290,PITC_004980,PITC_097960	0.0390716	0.227335	1
GO:0046496		carbohydrate derivative metabolic process	BP	8	92	165	3858	PITC_068160,PITC_097960,PITC_041290,PITC_004980,PITC_004260,PITC_097780,PITC_063450,PITC_090260	0.0415689	0.227335	1
GO:0044425		tRNA 5'-leader removal	BP	1	1	165	3858	PITC_072540	0.0427683	0.227335	1
GO:0016054		cytolysis by symbiont of host cells	BP	1	1	165	3858	PITC_014830	0.0427683	0.227335	1
GO:0019362		cell killing	BP	1	1	165	3858	PITC_014830	0.0427683	0.227335	1
GO:0046395		killing by symbiont of host cells	BP	1	1	165	3858	PITC_014830	0.0427683	0.227335	1
GO:0016758		trehalose catabolic process	BP	1	1	165	3858	PITC_087310	0.0427683	0.227335	1
GO:0006816		malate metabolic process	BP	1	1	165	3858	PITC_035800	0.0427683	0.227335	1
GO:0008154		adenine catabolic process	BP	1	1	165	3858	PITC_040530	0.0427683	0.227335	1
GO:0003993		glycine catabolic process	BP	1	1	165	3858	PITC_090710	0.0427683	0.227335	1
GO:0006754		proline catabolic process	BP	1	1	165	3858	PITC_096350	0.0427683	0.227335	1
GO:0009145		inositol phosphoceramide metabolic process	BP	1	1	165	3858	PITC_097780	0.0427683	0.227335	1
GO:0009206		mannosyl-inositol phosphorylceramide metabolic process	BP	1	1	165	3858	PITC_097780	0.0427683	0.227335	1
GO:0090407		glycosphingolipid metabolic process	BP	1	1	165	3858	PITC_097780	0.0427683	0.227335	1
GO:0009142		positive regulation of cytosolic calcium ion concentration	BP	1	1	165	3858	PITC_042810	0.0427683	0.227335	1
GO:0009201		serine family amino acid catabolic process	BP	1	1	165	3858	PITC_090710	0.0427683	0.227335	1
GO:1901135		nucleotide-sugar biosynthetic process	BP	1	1	165	3858	PITC_068160	0.0427683	0.227335	1
GO:0001682		GDP-mannose biosynthetic process	BP	1	1	165	3858	PITC_068160	0.0427683	0.227335	1
GO:0001897		phenylpropanoid metabolic process	BP	1	1	165	3858	PITC_068760	0.0427683	0.227335	1
GO:0001906		cinnamic acid metabolic process	BP	1	1	165	3858	PITC_068760	0.0427683	0.227335	1
GO:0001907		peptidyl-threonine phosphorylation	BP	1	1	165	3858	PITC_089410	0.0427683	0.227335	1
GO:0005993		oxazole or thiazole biosynthetic process	BP	1	1	165	3858	PITC_044540	0.0427683	0.227335	1
GO:0006108		peptidyl-threonine modification	BP	1	1	165	3858	PITC_089410	0.0427683	0.227335	1
GO:0006146		arabinose metabolic process	BP	1	1	165	3858	PITC_011180	0.0427683	0.227335	1
GO:0006546		GDP-mannose metabolic process	BP	1	1	165	3858	PITC_068160	0.0427683	0.227335	1
GO:0006562		calcium-mediated signaling	BP	1	1	165	3858	PITC_075740	0.0427683	0.227335	1
GO:0006673		cytolysis	BP	1	1	165	3858	PITC_014830	0.0427683	0.227335	1
GO:0006675		hemolysis by symbiont of host erythrocytes	BP	1	1	165	3858	PITC_014830	0.0427683	0.227335	1
GO:0006687		killing of cells of other organism	BP	1	1	165	3858	PITC_014830	0.0427683	0.227335	1
GO:0007204		regulation of proteasomal ubiquitin-dependent protein catabolic process	BP	1	1	165	3858	PITC_091110	0.0427683	0.227335	1
GO:0009071		positive regulation of proteasomal ubiquitin-dependent protein catabolic process	BP	1	1	165	3858	PITC_091110	0.0427683	0.227335	1
GO:0009226		ferulate metabolic process	BP	1	1	165	3858	PITC_068760	0.0427683	0.227335	1
GO:0009298		protein mannosylation	BP	1	1	165	3858	PITC_063450	0.0427683	0.227335	1
GO:0009698		protein O-linked mannosylation	BP	1	1	165	3858	PITC_063450	0.0427683	0.227335	1
GO:0009803		modification of morphology or physiology of other organism	BP	1	1	165	3858	PITC_014830	0.0427683	0.227335	0.666667
GO:0018107		cell wall modification	BP	1	1	165	3858	PITC_006390	0.0427683	0.227335	0.545455
GO:0018131		purine nucleobase salvage	BP	1	1	165	3858	PITC_040530	0.0427683	0.227335	0.545455
GO:0018210		purine-containing compound salvage	BP	1	1	165	3858	PITC_040530	0.0427683	0.227335	0.5
GO:0019566		hypoxanthine salvage	BP	1	1	165	3858	PITC_040530	0.0427683	0.227335	0.5
GO:0019673		modification by symbiont of host morphology or physiology	BP	1	1	165	3858	PITC_014830	0.0427683	0.227335	0.5
GO:0019722		disruption by symbiont of host cell	BP	1	1	165	3858	PITC_014830	0.0427683	0.227335	0.5
GO:0019835		hemolysis in other organism	BP	1	1	165	3858	PITC_014830	0.0427683	0.227335	0.5
GO:0019836		disruption of cells of other organism	BP	1	1	165	3858	PITC_014830	0.0427683	0.227335	0.5
GO:0031640		symbiont process	BP	1	1	165	3858	PITC_014830	0.0427683	0.227335	0.5
GO:0032434		interspecies interaction between organisms	BP	1	1	165	3858	PITC_014830	0.0427683	0.227335	0.5
GO:0032436		adenine metabolic process	BP	1	1	165	3858	PITC_040530	0.0427683	0.227335	0.5
GO:0033494		hypoxanthine metabolic process	BP	1	1	165	3858	PITC_040530	0.0427683	0.227335	0.5
GO:0035268		hypoxanthine biosynthetic process	BP	1	1	165	3858	PITC_040530	0.0427683	0.227335	0.5
GO:0035269		phenylpropanoid catabolic process	BP	1	1	165	3858	PITC_068760	0.0427683	0.227335	0.5
GO:0035821		cinnamic acid catabolic process	BP	1	1	165	3858	PITC_068760	0.0427683	0.227335	0.5
GO:0042545		L-arabinose metabolic process	BP	1	1	165	3858	PITC_011180	0.0427683	0.227335	0.5
GO:0043096		oxazole or thiazole metabolic process	BP	1	1	165	3858	PITC_044540	0.0427683	0.227335	0.5
GO:0043101		regulation of cytosolic calcium ion concentration	BP	1	1	165	3858	PITC_042810	0.0427683	0.227335	0.5
GO:0043103		interaction with host	BP	1	1	165	3858	PITC_014830	0.0427683	0.227335	0.5
GO:0044003		cytolysis in other organism	BP	1	1	165	3858	PITC_014830	0.0427683	0.227335	0.5
GO:0044004		cytolysis in other organism involved in symbiotic interaction	BP	1	1	165	3858	PITC_014830	0.0427683	0.227335	0.5
GO:0044179		modification of morphology or physiology of other organism involved in symbiotic interaction	BP	1	1	165	3858	PITC_014830	0.0427683	0.227335	0.5
GO:0044364		disruption of cells of other organism involved in symbiotic interaction	BP	1	1	165	3858	PITC_014830	0.0427683	0.227335	0.5
GO:0044403		killing of cells in other organism involved in symbiotic interaction	BP	1	1	165	3858	PITC_014830	0.0427683	0.227335	0.5
GO:0044419		hemolysis in other organism involved in symbiotic interaction	BP	1	1	165	3858	PITC_014830	0.0427683	0.227335	0.5
GO:0046083		thiazole biosynthetic process	BP	1	1	165	3858	PITC_044540	0.0427683	0.227335	0.5
GO:0046100		thiazole metabolic process	BP	1	1	165	3858	PITC_044540	0.0427683	0.227335	0.5
GO:0046101		cytosolic calcium ion transport	BP	1	1	165	3858	PITC_042810	0.0427683	0.227335	0.5
GO:0046271		calcium ion transport into cytosol	BP	1	1	165	3858	PITC_042810	0.0427683	0.227335	0.5
GO:0046281		glycolytic process through fructose-6-phosphate	BP	1	1	165	3858	PITC_097960	0.0427683	0.227335	0.5
GO:0046373		calcium ion transmembrane import into cytosol	BP	1	1	165	3858	PITC_042810	0.0427683	0.227335	0.5
GO:0046484		tRNA 5'-end processing	BP	1	1	165	3858	PITC_072540	0.0427683	0.227335	0.5
GO:0051480		regulation of ubiquitin-dependent protein catabolic process	BP	1	1	165	3858	PITC_091110	0.0427683	0.227335	0.5
GO:0051701		positive regulation of ubiquitin-dependent protein catabolic process	BP	1	1	165	3858	PITC_091110	0.0427683	0.227335	0.5
GO:0051715		pyridine-containing compound metabolic process	BP	3	19	165	3858	PITC_041290,PITC_004980,PITC_097960	0.0449809	0.237825	0.375
GO:0051801		heterocycle catabolic process	BP	5	47	165	3858	PITC_041290,PITC_004980,PITC_040530,PITC_096350,PITC_097960	0.0485232	0.253853	0.375
GO:0051817		cellular catabolic process	BP	10	130	165	3858	PITC_087310,PITC_041290,PITC_004980,PITC_040530,PITC_035640,PITC_090710,PITC_096350,PITC_091110,PITC_068760,PITC_097960	0.0498567	0.259463	0.375
GO:0051818		cell wall	CC	6	11	165	3858	PITC_070820,PITC_096560,PITC_020770,PITC_006390,PITC_021190,PITC_032130	2.16272e-06	0.00107487	1
GO:0051883		external encapsulating structure	CC	6	11	165	3858	PITC_006390,PITC_021190,PITC_032130,PITC_070820,PITC_096560,PITC_020770	2.16272e-06	0.00107487	1
GO:0052331		fungal-type cell wall	CC	3	8	165	3858	PITC_070820,PITC_096560,PITC_020770	0.00367023	0.165828	1
GO:0052837		integral component of membrane	CC	40	640	165	3858	PITC_042220,PITC_002540,PITC_008510,PITC_010630,PITC_013620,PITC_018260,PITC_023040,PITC_024760,PITC_024910,PITC_026810,PITC_034690,PITC_042810,PITC_044580,PITC_044860,PITC_045280,PITC_046410,PITC_052160,PITC_053300,PITC_054500,PITC_056130,PITC_057290,PITC_061090,PITC_063450,PITC_064760,PITC_065580,PITC_066110,PITC_072050,PITC_080280,PITC_082780,PITC_090950,PITC_096560,PITC_097780,PITC_098160,PIT…	0.00635789	0.20951	1
GO:0052838		intrinsic component of membrane	CC	40	642	165	3858	PITC_002540,PITC_008510,PITC_010630,PITC_013620,PITC_018260,PITC_023040,PITC_024760,PITC_024910,PITC_026810,PITC_034690,PITC_042810,PITC_044580,PITC_044860,PITC_045280,PITC_046410,PITC_052160,PITC_053300,PITC_054500,PITC_056130,PITC_057290,PITC_061090,PITC_063450,PITC_064760,PITC_065580,PITC_066110,PITC_072050,PITC_080280,PITC_082780,PITC_090950,PITC_096560,PITC_097780,PITC_098160,PITC_004980,PIT…	0.00671321	0.20951	1
GO:0060401		cell periphery	CC	7	53	165	3858	PITC_096560,PITC_089410,PITC_006390,PITC_021190,PITC_032130,PITC_070820,PITC_020770	0.00674479	0.20951	1
GO:0060402		membrane	CC	62	1117	165	3858	PITC_096560,PITC_052160,PITC_097780,PITC_092300,PITC_042220,PITC_002540,PITC_008510,PITC_010630,PITC_013620,PITC_018260,PITC_023040,PITC_024760,PITC_024910,PITC_026810,PITC_034690,PITC_042810,PITC_044580,PITC_044860,PITC_045280,PITC_046410,PITC_053300,PITC_054500,PITC_056130,PITC_057290,PITC_061090,PITC_063450,PITC_064760,PITC_065580,PITC_066110,PITC_072050,PITC_080280,PITC_082780,PITC_090950,PIT…	0.00906678	0.227335	1
GO:0061615		membrane part	CC	40	695	165	3858	PITC_052160,PITC_097780,PITC_002540,PITC_008510,PITC_010630,PITC_013620,PITC_018260,PITC_023040,PITC_024760,PITC_024910,PITC_026810,PITC_034690,PITC_042810,PITC_044580,PITC_044860,PITC_045280,PITC_046410,PITC_053300,PITC_054500,PITC_056130,PITC_057290,PITC_061090,PITC_063450,PITC_064760,PITC_065580,PITC_066110,PITC_072050,PITC_080280,PITC_082780,PITC_090950,PITC_096560,PITC_098160,PITC_004980,PIT…	0.0243705	0.227335	1
GO:0097553		phosphopyruvate hydratase complex	CC	1	1	165	3858	PITC_004980	0.0427683	0.227335	0.375
GO:0099116		signal recognition particle receptor complex	CC	1	1	165	3858	PITC_042220	0.0427683	0.227335	0.375
GO:2000058		rough endoplasmic reticulum	CC	1	1	165	3858	PITC_042220	0.0427683	0.227335	0.375
GO:2000060		cell surface	CC	1	1	165	3858	PITC_070820	0.0427683	0.227335	0.375
GO:0000015		rough endoplasmic reticulum membrane	CC	1	1	165	3858	PITC_042220	0.0427683	0.227335	0.375
GO:0005785		iron ion binding	MF	6	35	165	3858	PITC_044540,PITC_065080,PITC_072050,PITC_080460,PITC_097780,PITC_099320	0.00322868	0.165828	1
GO:0005791		hydrolase activity, hydrolyzing O-glycosyl compounds	MF	8	60	165	3858	PITC_087310,PITC_011180,PITC_002540,PITC_021190,PITC_032130,PITC_032670,PITC_012210,PITC_032690	0.00361358	0.165828	1
GO:0009986		carboxy-lyase activity	MF	3	12	165	3858	PITC_009440,PITC_061910,PITC_068760	0.0127068	0.227335	1
GO:0030867		carbohydrate binding	MF	5	35	165	3858	PITC_002540,PITC_011180,PITC_021190,PITC_032130,PITC_090260	0.0154421	0.227335	1
GO:0000034		hydrolase activity, acting on glycosyl bonds	MF	8	77	165	3858	PITC_002540,PITC_021190,PITC_032130,PITC_032670,PITC_012210,PITC_032690,PITC_087310,PITC_011180	0.0160801	0.227335	1
GO:0003756		transferase activity, transferring hexosyl groups	MF	3	16	165	3858	PITC_063450,PITC_049150,PITC_064760	0.0285354	0.227335	1
GO:0003872		acid phosphatase activity	MF	2	7	165	3858	PITC_032270,PITC_067200	0.0331358	0.227335	1
GO:0004169		adenine deaminase activity	MF	1	1	165	3858	PITC_040530	0.0427683	0.227335	0.5
GO:0004351		protein disulfide isomerase activity	MF	1	1	165	3858	PITC_058900	0.0427683	0.227335	0.5
GO:0004373		6-phosphofructokinase activity	MF	1	1	165	3858	PITC_097960	0.0427683	0.227335	0.5
GO:0004375		dolichyl-phosphate-mannose-protein mannosyltransferase activity	MF	1	1	165	3858	PITC_063450	0.0427683	0.227335	0.5
GO:0004470		glutamate decarboxylase activity	MF	1	1	165	3858	PITC_009440	0.0427683	0.227335	0.5
GO:0004471		glycogen (starch) synthase activity	MF	1	1	165	3858	PITC_049150	0.0427683	0.227335	0.5
GO:0004475		glycine dehydrogenase (decarboxylating) activity	MF	1	1	165	3858	PITC_090710	0.0427683	0.227335	0.5
GO:0004506		malic enzyme activity	MF	1	1	165	3858	PITC_035800	0.0427683	0.227335	0.5
GO:0004555		malate dehydrogenase (decarboxylating) (NAD+) activity	MF	1	1	165	3858	PITC_035800	0.0427683	0.227335	0.5
GO:0004608		mannose-1-phosphate guanylyltransferase activity	MF	1	1	165	3858	PITC_068160	0.0427683	0.227335	0.5
GO:0004618		squalene monooxygenase activity	MF	1	1	165	3858	PITC_024760	0.0427683	0.227335	0.5
GO:0004634		alpha,alpha-trehalase activity	MF	1	1	165	3858	PITC_087310	0.0427683	0.227335	0.5
GO:0004644		phosphatidylethanolamine N-methyltransferase activity	MF	1	1	165	3858	PITC_082780	0.0427683	0.227335	0.5
GO:0004657		phosphoglycerate kinase activity	MF	1	1	165	3858	PITC_041290	0.0427683	0.227335	0.5
GO:0004726		phosphopyruvate hydratase activity	MF	1	1	165	3858	PITC_004980	0.0427683	0.227335	0.5
GO:0008198		phosphoribosylglycinamide formyltransferase activity	MF	1	1	165	3858	PITC_004260	0.0427683	0.227335	0.5
GO:0008905		proline dehydrogenase activity	MF	1	1	165	3858	PITC_096350	0.0427683	0.227335	0.5
GO:0015927		non-membrane spanning protein tyrosine phosphatase activity	MF	1	1	165	3858	PITC_067200	0.0427683	0.227335	0.5
GO:0015930		ferrous iron binding	MF	1	1	165	3858	PITC_044540	0.0427683	0.227335	0.5
GO:0016040		mannose-phosphate guanylyltransferase activity	MF	1	1	165	3858	PITC_068160	0.0427683	0.227335	0.5
GO:0016615		trehalase activity	MF	1	1	165	3858	PITC_087310	0.0427683	0.227335	0.5
GO:0016642		glutamate synthase activity	MF	1	1	165	3858	PITC_080460	0.0427683	0.227335	0.5
GO:0016837		glutamate synthase (NADH) activity	MF	1	1	165	3858	PITC_080460	0.0427683	0.227335	0.5
GO:0016864		malate dehydrogenase activity	MF	1	1	165	3858	PITC_035800	0.0427683	0.227335	0.5
GO:0030570		oxidoreductase activity, acting on the CH-NH2 group of donors, disulfide as acceptor	MF	1	1	165	3858	PITC_090710	0.0427683	0.227335	0.5
GO:0030599		carbon-oxygen lyase activity, acting on polysaccharides	MF	1	1	165	3858	PITC_068040	0.0427683	0.227335	0.5
GO:0035251		intramolecular oxidoreductase activity, transposing S-S bonds	MF	1	1	165	3858	PITC_058900	0.0427683	0.227335	0.5
GO:0042123		pectate lyase activity	MF	1	1	165	3858	PITC_068040	0.0427683	0.227335	0.5
GO:0042124		pectinesterase activity	MF	1	1	165	3858	PITC_006390	0.0427683	0.227335	0.5
GO:0045181		UDP-glucosyltransferase activity	MF	1	1	165	3858	PITC_049150	0.0427683	0.227335	0.5
GO:0045330		glucanosyltransferase activity	MF	1	1	165	3858	PITC_096560	0.0427683	0.227335	0.5
GO:0046527		1,3-beta-glucanosyltransferase activity	MF	1	1	165	3858	PITC_096560	0.0427683	0.227335	0.5
GO:0046556		glutamate synthase activity, NAD(P)H as acceptor	MF	1	1	165	3858	PITC_080460	0.0427683	0.227335	0.428571
GO:0080132		aspartyl esterase activity	MF	1	1	165	3858	PITC_006390	0.0427683	0.227335	0.428571
GO:0072524		glucosyltransferase activity	MF	1	1	165	3858	PITC_049150	0.0427683	0.227335	0.4
GO:0016705		alpha-L-arabinofuranosidase activity	MF	1	1	165	3858	PITC_011180	0.0427683	0.227335	0.4
GO:0046700		fatty acid alpha-hydroxylase activity	MF	1	1	165	3858	PITC_097780	0.0427683	0.227335	0.4
GO:0044248		oxidoreductase activity, acting on paired donors, with incorporation or reduction of molecular oxygen	MF	4	32	165	3858	PITC_024760,PITC_008920,PITC_065080,PITC_099320	0.0456359	0.240011	0.375
