# Supplementary material for: Transcriptomics Integrated with Metabolomics Reveals 2-Methoxy-1, 4-Naphthoquinone-Based Carbon Dots Induced Molecular Shifts in Penicillium italicum
Source: J Fungi (Basel). 2022 Apr 20;8(5):420. doi: 10.3390/jof8050420 (PMC9145997; doi:10.3390/jof8050420)
Supplement: Supplementary file 1 [file jof-08-00420-s001.zip › New Table S1-7/Table S7.xlsx]

## Sheet: Table S7
Pathway_Hierarchy1	Pathway_Hierarchy2	Map_Name	Map_ID	Seqs	KO_ID	cpdName	cpd	Num	URL
Metabolism	Global and overview maps	Metabolic pathways	ko01100	PITC_024760|PITC_004260|PITC_077720|PITC_034230|PITC_063450|PITC_032870|PITC_008340|PITC_062450|PITC_013230|PITC_013240|PITC_067200|PITC_004170|PITC_037420|PITC_041150|PITC_032270|PITC_077980|PITC_066460|PITC_074520|PITC_038620|PITC_029530|PITC_073010|PITC_064770|PITC_078550|PITC_095260|PITC_071880|PITC_032670|PITC_096310|PITC_065200|PITC_050040|PITC_077680|PITC_067390|PITC_009110|PITC_025440|PIT…	K00511|K00601|K01968|K01624|K00728|K13953|K17103|K00688|K18103|K18106|K14394|K07511|K03417|K03781|K01078|K00914|K07750|K01061|K00799|K00872|K01885|K00698|K00729|K00161|K01193|K01183|K00033|K01183|K00859|K00253|K09699|K01178|K00545|K01194|K00029|K16369|K00227|K01078|K00559|K03785|K04713|K10534|K00850|K00820|K00826|K10256|K03146|K19668|K00008|K05349|K00274|K01469|K01114|K01969|K00693|K00966|K01673|…		C05951|C00624|C01904|C00379|C00337|C00489|C00245|C00198|C00029|C01042|C00043|C00042|C00149|C06427|C01595|C01013|C00763|C00546|C05852|C05593|C01026|C00299|C00257|C00507|C00095|C00022|C00121|C00106|C05952|C00449|C00147|C11143|C20512|C00449|C05952|C00559|C05175|C00437|C00719|C06802|C00956|C00864|C00844|C00153|C00431|C02727|C00314|C00157|C00183|C08325|C00334|C00127|C03740|C01089|C00253|C00140|C06426|…	151	https://www.kegg.jp/kegg-bin/show_pathway?ko01100+K00511+K00601+K01968+K01624+K00728+K13953+K17103+K00688+K18103+K18106+K14394+K07511+K03417+K03781+K01078+K00914+K07750+K01061+K00799+K00872+K01885+K00698+K00729+K00161+K01193+K01183+K00033+K01183+K00859+K00253+K09699+K01178+K00545+K01194+K00029+K16369+K00227+K01078+K00559+K03785+K04713+K10534+K00850+K00820+K00826+K10256+K03146+K19668+K00008+K05349…
Metabolism	Global and overview maps	Biosynthesis of secondary metabolites	ko01110	PITC_024760|PITC_004260|PITC_034230|PITC_032870|PITC_008340|PITC_062450|PITC_004170|PITC_041150|PITC_066460|PITC_029530|PITC_073010|PITC_095260|PITC_071880|PITC_096310|PITC_067390|PITC_087310|PITC_082780|PITC_072050|PITC_014340|PITC_070320|PITC_097960|PITC_010330|PITC_024920|PITC_023260|PITC_081470|PITC_049150|PITC_068160|PITC_090710|PITC_041290|PITC_096360|PITC_095250|PITC_089720|PITC_040900|PIT…	K00511|K00601|K01624|K13953|K17103|K00688|K07511|K03781|K07750|K00872|K01885|K00161|K01193|K00033|K09699|K01194|K16369|K00227|K00559|K03785|K00850|K00826|K05349|K00274|K01114|K00693|K00966|K00281|K00927|K01750|K00616|K01689|K00844|K00264|K01641|K03781|K01115|K17644|K00134|K01694		C00624|C10443|C11864|C00198|C00029|C00042|C00149|C06427|C16300|C00257|C00095|C00022|C00449|C20512|C00449|C05175|C00437|C06802|C00956|C00864|C00844|C07593|C00157|C00183|C08325|C01907|C00253|C05933|C03406|C00077|C10443	69	https://www.kegg.jp/kegg-bin/show_pathway?ko01110+K00511+K00601+K01624+K13953+K17103+K00688+K07511+K03781+K07750+K00872+K01885+K00161+K01193+K00033+K09699+K01194+K16369+K00227+K00559+K03785+K00850+K00826+K05349+K00274+K01114+K00693+K00966+K00281+K00927+K01750+K00616+K01689+K00844+K00264+K01641+K03781+K01115+K17644+K00134+K01694+C00624+C10443+C11864+C00198+C00029+C00042+C00149+C06427+C16300+C00257…
Metabolism	Global and overview maps	Microbial metabolism in diverse environments	ko01120	PITC_034230|PITC_032870|PITC_004170|PITC_074520|PITC_029530|PITC_073010|PITC_095260|PITC_096310|PITC_099320|PITC_035800|PITC_046680|PITC_097960|PITC_041290|PITC_021660|PITC_095250|PITC_089720|PITC_038100|PITC_040900|PITC_080460|PITC_034420|PITC_004430|PITC_050110	K01624|K13953|K07511|K01061|K00872|K01885|K00161|K00033|K10438|K00029|K10534|K00850|K00927|K10437|K00616|K01689|K12661|K00844|K00264|K00275|K00365|K00134	Glutaric acid|D-glucono-1,5-lactone|Succinate|Malate|.beta.-hydroxypropionic acid|Pyruvaldehyde|2-Hydroxyphenylacetic acid|3-hydroxyphenylacetic acid|D-gluconate|L-rhamnose|D-fructose|Pyruvate|4-cholestenone|5-aminovaleric acid|Pyridoxine|4-Aminobutyric acid(GABA)|Nicotinate|Resorcinol|4-aminophenol|D-glutamine|6-aminocaproic acid	C00489|C00198|C00042|C00149|C01013|C00546|C05852|C05593|C00257|C00507|C00095|C00022|C00599|C00431|C00314|C00334|C00253|C01751|C02372|C00064|C02378	43	https://www.kegg.jp/kegg-bin/show_pathway?ko01120+K01624+K13953+K07511+K01061+K00872+K01885+K00161+K00033+K10438+K00029+K10534+K00850+K00927+K10437+K00616+K01689+K12661+K00844+K00264+K00275+K00365+K00134+C00489+C00198+C00042+C00149+C01013+C00546+C05852+C05593+C00257+C00507+C00095+C00022+C00599+C00431+C00314+C00334+C00253+C01751+C02372+C00064+C02378
Metabolism	Global and overview maps	Biosynthesis of amino acids	ko01230	PITC_034230|PITC_029530|PITC_070320|PITC_097960|PITC_010330|PITC_041290|PITC_096360|PITC_095250|PITC_089720|PITC_080460|PITC_050110|PITC_007680	K01624|K00872|K03785|K00850|K00826|K00927|K01750|K00616|K01689|K00264|K00134|K01694		C00624|C00022|C00449|C00449|C00437|C00956|C00183|C03406|C00064|C00077	21	https://www.kegg.jp/kegg-bin/show_pathway?ko01230+K01624+K00872+K03785+K00850+K00826+K00927+K01750+K00616+K01689+K00264+K00134+K01694+C00624+C00022+C00449+C00449+C00437+C00956+C00183+C03406+C00064+C00077
Metabolism	Global and overview maps	Carbon metabolism	ko01200	PITC_034230|PITC_004170|PITC_041150|PITC_095260|PITC_096310|PITC_035800|PITC_097960|PITC_090710|PITC_041290|PITC_095250|PITC_089720|PITC_040900|PITC_004200|PITC_050110	K01624|K07511|K03781|K00161|K00033|K00029|K00850|K00281|K00927|K00616|K01689|K00844|K03781|K00134	D-glucono-1,5-lactone|Succinate|Malate|.beta.-hydroxypropionic acid|D-gluconate|Pyruvate	C00198|C00042|C00149|C01013|C00257|C00022	20	https://www.kegg.jp/kegg-bin/show_pathway?ko01200+K01624+K07511+K03781+K00161+K00033+K00029+K00850+K00281+K00927+K00616+K01689+K00844+K03781+K00134+C00198+C00042+C00149+C01013+C00257+C00022
Metabolism	Carbohydrate metabolism	Amino sugar and nucleotide sugar metabolism	ko00520	PITC_064770|PITC_032670|PITC_065200|PITC_090260|PITC_068160|PITC_032690|PITC_064760|PITC_040900	K00698|K01183|K01183|K00820|K00966|K01183|K00698|K00844	Udp-d-glucose|Udp-n-acetylglucosamine|N-acetylglucosamine|N-acetyl-d-glucosamine 6-phosphate	C00029|C00043|C00140|C00357	12	https://www.kegg.jp/kegg-bin/show_pathway?ko00520+K00698+K01183+K01183+K00820+K00966+K01183+K00698+K00844+C00029+C00043+C00140+C00357
Metabolism	Carbohydrate metabolism	Starch and sucrose metabolism	ko00500	PITC_062450|PITC_071880|PITC_009110|PITC_087310|PITC_010770|PITC_024920|PITC_049150|PITC_040900|PITC_097870	K00688|K01193|K01178|K01194|K19668|K05349|K00693|K00844|K01179	Udp-d-glucose|D-fructose	C00029|C00095	11	https://www.kegg.jp/kegg-bin/show_pathway?ko00500+K00688+K01193+K01178+K01194+K19668+K05349+K00693+K00844+K01179+C00029+C00095
Metabolism	Amino acid metabolism	Glycine, serine and threonine metabolism	ko00260	PITC_008340|PITC_029530|PITC_023260|PITC_034730|PITC_090710|PITC_007680	K17103|K00872|K00274|K00306|K00281|K01694	Pyruvaldehyde|Dimethylglycine|Pyruvate|Betaine	C00546|C01026|C00022|C00719	10	https://www.kegg.jp/kegg-bin/show_pathway?ko00260+K17103+K00872+K00274+K00306+K00281+K01694+C00546+C01026+C00022+C00719
Metabolism	Amino acid metabolism	Arginine and proline metabolism	ko00330	PITC_023260|PITC_096360|PITC_027880	K00274|K01750|K13366	D-proline|Pyruvate|5-aminovaleric acid|4-Aminobutyric acid(GABA)|L-hydroxyarginine|G-guanidinobutyrate|Ornithine	C00763|C00022|C00431|C00334|C05933|C01035|C00077	10	https://www.kegg.jp/kegg-bin/show_pathway?ko00330+K00274+K01750+K13366+C00763+C00022+C00431+C00334+C05933+C01035+C00077
Metabolism	Amino acid metabolism	Valine, leucine and isoleucine degradation	ko00280	PITC_077720|PITC_004170|PITC_077680|PITC_067390|PITC_010330|PITC_077670|PITC_034240|PITC_028570	K01968|K07511|K00253|K09699|K00826|K01969|K00020|K01641	DL-valine	C00183	9	https://www.kegg.jp/kegg-bin/show_pathway?ko00280+K01968+K07511+K00253+K09699+K00826+K01969+K00020+K01641+C00183
Metabolism	Carbohydrate metabolism	Glycolysis / Gluconeogenesis	ko00010	PITC_034230|PITC_032870|PITC_095260|PITC_097960|PITC_041290|PITC_089720|PITC_040900|PITC_050110	K01624|K13953|K00161|K00850|K00927|K01689|K00844|K00134	Pyruvate	C00022	9	https://www.kegg.jp/kegg-bin/show_pathway?ko00010+K01624+K13953+K00161+K00850+K00927+K01689+K00844+K00134+C00022
Metabolism	Carbohydrate metabolism	Fructose and mannose metabolism	ko00051	PITC_034230|PITC_097960|PITC_091700|PITC_068160|PITC_038100|PITC_040900	K01624|K00850|K00008|K00966|K12661|K00844	L-rhamnose|D-fructose	C00507|C00095	8	https://www.kegg.jp/kegg-bin/show_pathway?ko00051+K01624+K00850+K00008+K00966+K12661+K00844+C00507+C00095
Metabolism	Lipid metabolism	Glycerophospholipid metabolism	ko00564	PITC_008340|PITC_082780|PITC_081470|PITC_052670|PITC_018570	K17103|K16369|K01114|K06123|K01115	Acetylcholine|PC(16:0/16:0)|Glycerophosphocholine	C01996|C00157|C00670	8	https://www.kegg.jp/kegg-bin/show_pathway?ko00564+K17103+K16369+K01114+K06123+K01115+C01996+C00157+C00670
Metabolism	Carbohydrate metabolism	Pentose phosphate pathway	ko00030	PITC_034230|PITC_096310|PITC_097960|PITC_095250	K01624|K00033|K00850|K00616	D-glucono-1,5-lactone|D-gluconate|Pyruvate|D-ribose	C00198|C00257|C00022|C00121	8	https://www.kegg.jp/kegg-bin/show_pathway?ko00030+K01624+K00033+K00850+K00616+C00198+C00257+C00022+C00121
Metabolism	Carbohydrate metabolism	Pentose and glucuronate interconversions	ko00040	PITC_013230|PITC_013240|PITC_091700	K18103|K18106|K00008	D-arabitol|Xylitol|Udp-d-glucose|D-lyxose|Pyruvate	C01904|C00379|C00029|C00476|C00022	8	https://www.kegg.jp/kegg-bin/show_pathway?ko00040+K18103+K18106+K00008+C01904+C00379+C00029+C00476+C00022
Metabolism	Amino acid metabolism	Lysine degradation	ko00310	PITC_004170|PITC_034730	K07511|K00306		C00489|C00042|C00449|C00449|C00956|C00431|C02727	8	https://www.kegg.jp/kegg-bin/show_pathway?ko00310+K07511+K00306+C00489+C00042+C00449+C00449+C00956+C00431+C02727
Metabolism	Amino acid metabolism	Alanine, aspartate and glutamate metabolism	ko00250	PITC_090260|PITC_080460	K00820|K00264	N-acetyl-l-aspartic acid|Succinate|Pyruvate|4-Aminobutyric acid(GABA)|Argininosuccinic acid|D-glutamine	C01042|C00042|C00022|C00334|C03406|C00064	8	https://www.kegg.jp/kegg-bin/show_pathway?ko00250+K00820+K00264+C01042+C00042+C00022+C00334+C03406+C00064
Environmental Information Processing	Signal transduction	HIF-1 signaling pathway	ko04066	PITC_095260|PITC_097960|PITC_041290|PITC_089720|PITC_040900|PITC_050110	K00161|K00850|K00927|K01689|K00844|K00134	Pyruvate	C00022	7	https://www.kegg.jp/kegg-bin/show_pathway?ko04066+K00161+K00850+K00927+K01689+K00844+K00134+C00022
Organismal Systems	Endocrine system	Glucagon signaling pathway	ko04922	PITC_062450|PITC_095260|PITC_097960|PITC_049150	K00688|K00161|K00850|K00693	Succinate|Malate|Pyruvate	C00042|C00149|C00022	7	https://www.kegg.jp/kegg-bin/show_pathway?ko04922+K00688+K00161+K00850+K00693+C00042+C00149+C00022
Metabolism	Carbohydrate metabolism	Glyoxylate and dicarboxylate metabolism	ko00630	PITC_041150|PITC_090710|PITC_004200	K03781|K00281|K03781	Succinate|Malate|Pyruvate|D-glutamine	C00042|C00149|C00022|C00064	7	https://www.kegg.jp/kegg-bin/show_pathway?ko00630+K03781+K00281+K03781+C00042+C00149+C00022+C00064
Metabolism	Amino acid metabolism	Tyrosine metabolism	ko00350	PITC_032870|PITC_025440|PITC_023260	K13953|K00545|K00274	Succinate|3-hydroxyphenylacetic acid|Pyruvate|Dl-4-hydroxy-3-methoxymandelic acid	C00042|C05593|C00022|C05584	7	https://www.kegg.jp/kegg-bin/show_pathway?ko00350+K13953+K00545+K00274+C00042+C05593+C00022+C05584
Metabolism	Carbohydrate metabolism	Pyruvate metabolism	ko00620	PITC_032870|PITC_095260|PITC_035800	K13953|K00161|K00029	Succinate|Malate|Pyruvaldehyde|Pyruvate	C00042|C00149|C00546|C00022	7	https://www.kegg.jp/kegg-bin/show_pathway?ko00620+K13953+K00161+K00029+C00042+C00149+C00546+C00022
Metabolism	Nucleotide metabolism	Purine metabolism	ko00230	PITC_004260|PITC_040530|PITC_004430	K00601|K01488|K00365		C00147|C00559|C00064|C00294	7	https://www.kegg.jp/kegg-bin/show_pathway?ko00230+K00601+K01488+K00365+C00147+C00559+C00064+C00294
Metabolism	Lipid metabolism	Biosynthesis of unsaturated fatty acids	ko01040	PITC_057290|PITC_098660	K10256|K00507	Lignoceric acid|Cis-7,10,13,16-docosatetraenoic acid|Linolenic acid|Linoleic acid|.gamma.-linolenic acid	C08320|C16527|C06427|C01595|C06426	7	https://www.kegg.jp/kegg-bin/show_pathway?ko01040+K10256+K00507+C08320+C16527+C06427+C01595+C06426
Metabolism	Global and overview maps	2-Oxocarboxylic acid metabolism	ko01210	PITC_010330	K00826	N-acetyl-l-glutamate|Pyruvate|N-.alpha.-acetyl-l-ornithine|2-aminoadipic acid|DL-valine|Ornithine	C00624|C00022|C00437|C00956|C00183|C00077	7	https://www.kegg.jp/kegg-bin/show_pathway?ko01210+K00826+C00624+C00022+C00437+C00956+C00183+C00077
Environmental Information Processing	Signal transduction	AMPK signaling pathway	ko04152	PITC_089410|PITC_012750|PITC_097960|PITC_049150|PITC_098660	K07359|K06276|K00850|K00693|K00507	Pyruvate	C00022	6	https://www.kegg.jp/kegg-bin/show_pathway?ko04152+K07359+K06276+K00850+K00693+K00507+C00022
Metabolism	Energy metabolism	Carbon fixation in photosynthetic organisms	ko00710	PITC_034230|PITC_035800|PITC_041290|PITC_050110	K01624|K00029|K00927|K00134	Malate|Pyruvate	C00149|C00022	6	https://www.kegg.jp/kegg-bin/show_pathway?ko00710+K01624+K00029+K00927+K00134+C00149+C00022
Metabolism	Carbohydrate metabolism	Propanoate metabolism	ko00640	PITC_004170|PITC_037420|PITC_067390	K07511|K03417|K09699	Succinate|.beta.-hydroxypropionic acid|Pyruvaldehyde	C00042|C01013|C00546	6	https://www.kegg.jp/kegg-bin/show_pathway?ko00640+K07511+K03417+K09699+C00042+C01013+C00546
Metabolism	Metabolism of other amino acids	Glutathione metabolism	ko00480	PITC_038620|PITC_096310|PITC_084420	K00799|K00033|K01469	Glutathione, oxidized|5-L-Glutamyl-L-alanine|Ornithine	C00127|C03740|C00077	6	https://www.kegg.jp/kegg-bin/show_pathway?ko00480+K00799+K00033+K01469+C00127+C03740+C00077
Metabolism	Carbohydrate metabolism	Butanoate metabolism	ko00650	PITC_004170|PITC_028570	K07511|K01641	Succinate|Pyruvate|4-Aminobutyric acid(GABA)|3-hydroxybutyric acid	C00042|C00022|C00334|C01089	6	https://www.kegg.jp/kegg-bin/show_pathway?ko00650+K07511+K01641+C00042+C00022+C00334+C01089
Metabolism	Metabolism of other amino acids	beta-Alanine metabolism	ko00410	PITC_004170|PITC_027880	K07511|K13366	.beta.-hydroxypropionic acid|Uracil|Pantothenic acid|4-Aminobutyric acid(GABA)	C01013|C00106|C00864|C00334	6	https://www.kegg.jp/kegg-bin/show_pathway?ko00410+K07511+K13366+C01013+C00106+C00864+C00334
Metabolism	Metabolism of cofactors and vitamins	Pantothenate and CoA biosynthesis	ko00770	PITC_050040|PITC_010330	K00859|K00826	Pyruvate|Uracil|Pantothenic acid|DL-valine	C00022|C00106|C00864|C00183	6	https://www.kegg.jp/kegg-bin/show_pathway?ko00770+K00859+K00826+C00022+C00106+C00864+C00183
Metabolism	Amino acid metabolism	Phenylalanine metabolism	ko00360	PITC_023260|PITC_021660	K00274|K10437	Succinate|2-Hydroxyphenylacetic acid|3-hydroxyphenylacetic acid|Pyruvate	C00042|C05852|C05593|C00022	6	https://www.kegg.jp/kegg-bin/show_pathway?ko00360+K00274+K10437+C00042+C05852+C05593+C00022
Metabolism	Metabolism of cofactors and vitamins	Thiamine metabolism	ko00730	PITC_067200|PITC_032270|PITC_056170|PITC_044540	K14394|K01078|K01078|K03146	Pyruvate	C00022	5	https://www.kegg.jp/kegg-bin/show_pathway?ko00730+K14394+K01078+K01078+K03146+C00022
Organismal Systems	Aging	Longevity regulating pathway - worm	ko04212	PITC_041150|PITC_038620|PITC_098660|PITC_004200	K03781|K00799|K00507|K03781	Niacinamide	C00153	5	https://www.kegg.jp/kegg-bin/show_pathway?ko04212+K03781+K00799+K00507+K03781+C00153
Metabolism	Carbohydrate metabolism	Galactose metabolism	ko00052	PITC_071880|PITC_097960|PITC_040900	K01193|K00850|K00844	Udp-d-glucose|D-fructose	C00029|C00095	5	https://www.kegg.jp/kegg-bin/show_pathway?ko00052+K01193+K00850+K00844+C00029+C00095
Metabolism	Energy metabolism	Methane metabolism	ko00680	PITC_034230|PITC_097960|PITC_089720	K01624|K00850|K01689	Malate|Pyruvate	C00149|C00022	5	https://www.kegg.jp/kegg-bin/show_pathway?ko00680+K01624+K00850+K01689+C00149+C00022
Metabolism	Metabolism of other amino acids	Cyanoamino acid metabolism	ko00460	PITC_024920|PITC_027550	K05349|K10675	Prunasin|DL-valine|D-amygdalin	C00844|C00183|C08325	5	https://www.kegg.jp/kegg-bin/show_pathway?ko00460+K05349+K10675+C00844+C00183+C08325
Environmental Information Processing	Signal transduction	Two-component system	ko02020	PITC_010770|PITC_097870	K19668|K01179	Succinate|Malate|D-glutamine	C00042|C00149|C00064	5	https://www.kegg.jp/kegg-bin/show_pathway?ko02020+K19668+K01179+C00042+C00149+C00064
Environmental Information Processing	Signal transduction	cAMP signaling pathway	ko04024	PITC_018570	K01115	Succinate|Acetylcholine|4-Aminobutyric acid(GABA)|3-hydroxybutyric acid	C00042|C01996|C00334|C01089	5	https://www.kegg.jp/kegg-bin/show_pathway?ko04024+K01115+C00042+C01996+C00334+C01089
Metabolism	Lipid metabolism	Ether lipid metabolism	ko00565	PITC_081470|PITC_052670|PITC_018570	K01114|K06123|K01115	Glycerophosphocholine	C00670	4	https://www.kegg.jp/kegg-bin/show_pathway?ko00565+K01114+K06123+K01115+C00670
Metabolism	Energy metabolism	Nitrogen metabolism	ko00910	PITC_046680|PITC_068390|PITC_080460	K10534|K01673|K00264	D-glutamine	C00064	4	https://www.kegg.jp/kegg-bin/show_pathway?ko00910+K10534+K01673+K00264+C00064
Metabolism	Xenobiotics biodegradation and metabolism	Drug metabolism - cytochrome P450	ko00982	PITC_032870|PITC_038620|PITC_023260	K13953|K00799|K00274	Morphine-3-glucuronide	C16643	4	https://www.kegg.jp/kegg-bin/show_pathway?ko00982+K13953+K00799+K00274+C16643
Metabolism	Lipid metabolism	Fatty acid degradation	ko00071	PITC_032870|PITC_004170|PITC_066660	K13953|K07511|K01897	Glutaric acid	C00489	4	https://www.kegg.jp/kegg-bin/show_pathway?ko00071+K13953+K07511+K01897+C00489
Organismal Systems	Digestive system	Mineral absorption	ko04978	PITC_062680|PITC_012220	K14686|K14688	DL-valine|D-glutamine	C00183|C00064	4	https://www.kegg.jp/kegg-bin/show_pathway?ko04978+K14686+K14688+C00183+C00064
Metabolism	Xenobiotics biodegradation and metabolism	Styrene degradation	ko00643	PITC_099320|PITC_021660	K10438|K10437	2-Hydroxyphenylacetic acid|3-hydroxyphenylacetic acid	C05852|C05593	4	https://www.kegg.jp/kegg-bin/show_pathway?ko00643+K10438+K10437+C05852+C05593
Metabolism	Lipid metabolism	Linoleic acid metabolism	ko00591	PITC_065080	K17862	Linoleic acid|PC(16:0/16:0)|.gamma.-linolenic acid	C01595|C00157|C06426	4	https://www.kegg.jp/kegg-bin/show_pathway?ko00591+K17862+C01595+C00157+C06426
Metabolism	Carbohydrate metabolism	Citrate cycle (TCA cycle)	ko00020	PITC_095260	K00161	Succinate|Malate|Pyruvate	C00042|C00149|C00022	4	https://www.kegg.jp/kegg-bin/show_pathway?ko00020+K00161+C00042+C00149+C00022
Cellular Processes	Cellular community - prokaryotes	Quorum sensing	ko02024	PITC_081470|PITC_066660	K01114|K01897	4-Aminobutyric acid(GABA)	C00334	3	https://www.kegg.jp/kegg-bin/show_pathway?ko02024+K01114+K01897+C00334
Metabolism	Amino acid metabolism	Cysteine and methionine metabolism	ko00270	PITC_010330|PITC_037720	K00826|K00456	Pyruvate	C00022	3	https://www.kegg.jp/kegg-bin/show_pathway?ko00270+K00826+K00456+C00022
Metabolism	Biosynthesis of other secondary metabolites	Neomycin, kanamycin and gentamicin biosynthesis	ko00524	PITC_040900	K00844	Udp-d-glucose|Udp-n-acetylglucosamine	C00029|C00043	3	https://www.kegg.jp/kegg-bin/show_pathway?ko00524+K00844+C00029+C00043
Metabolism	Metabolism of other amino acids	Taurine and hypotaurine metabolism	ko00430	PITC_037720	K00456	Taurine|Pyruvate	C00245|C00022	3	https://www.kegg.jp/kegg-bin/show_pathway?ko00430+K00456+C00245+C00022
Organismal Systems	Digestive system	Carbohydrate digestion and absorption	ko04973	PITC_040900	K00844	D-fructose|Maltotriose	C00095|C01835	3	https://www.kegg.jp/kegg-bin/show_pathway?ko04973+K00844+C00095+C01835
Cellular Processes	Cell growth and death	Ferroptosis	ko04216	PITC_066660	K01897	Cis-7,10,13,16-docosatetraenoic acid|Glutathione, oxidized	C16527|C00127	3	https://www.kegg.jp/kegg-bin/show_pathway?ko04216+K01897+C16527+C00127
Organismal Systems	Immune system	Fc epsilon RI signaling pathway	ko04664	PITC_012750	K06276		C05951|C05952|C05952	3	https://www.kegg.jp/kegg-bin/show_pathway?ko04664+K06276+C05951+C05952+C05952
Metabolism	Amino acid metabolism	Valine, leucine and isoleucine biosynthesis	ko00290	PITC_010330	K00826	Pyruvate|DL-valine	C00022|C00183	3	https://www.kegg.jp/kegg-bin/show_pathway?ko00290+K00826+C00022+C00183
Metabolism	Global and overview maps	Degradation of aromatic compounds	ko01220	PITC_032870	K13953	Succinate|Pyruvate	C00042|C00022	3	https://www.kegg.jp/kegg-bin/show_pathway?ko01220+K13953+C00042+C00022
Genetic Information Processing	Translation	Aminoacyl-tRNA biosynthesis	ko00970	PITC_073010	K01885	DL-valine|D-glutamine	C00183|C00064	3	https://www.kegg.jp/kegg-bin/show_pathway?ko00970+K01885+C00183+C00064
Metabolism	Biosynthesis of other secondary metabolites	Glucosinolate biosynthesis	ko00966	PITC_010330	K00826	DL-valine	C00183	2	https://www.kegg.jp/kegg-bin/show_pathway?ko00966+K00826+C00183
Metabolism	Lipid metabolism	Steroid hormone biosynthesis	ko00140	PITC_025440	K00545	Androstan-3-ol-17-one 3-glucuronide	C11136	2	https://www.kegg.jp/kegg-bin/show_pathway?ko00140+K00545+C11136
Metabolism	Xenobiotics biodegradation and metabolism	Caprolactam degradation	ko00930	PITC_004170	K07511	6-aminocaproic acid	C02378	2	https://www.kegg.jp/kegg-bin/show_pathway?ko00930+K07511+C02378
Metabolism	Xenobiotics biodegradation and metabolism	Chlorocyclohexane and chlorobenzene degradation	ko00361	PITC_074520	K01061	Succinate	C00042	2	https://www.kegg.jp/kegg-bin/show_pathway?ko00361+K01061+C00042
Metabolism	Lipid metabolism	Synthesis and degradation of ketone bodies	ko00072	PITC_028570	K01641	3-hydroxybutyric acid	C01089	2	https://www.kegg.jp/kegg-bin/show_pathway?ko00072+K01641+C01089
Metabolism	Metabolism of cofactors and vitamins	Vitamin B6 metabolism	ko00750	PITC_034420	K00275	Pyridoxine	C00314	2	https://www.kegg.jp/kegg-bin/show_pathway?ko00750+K00275+C00314
Organismal Systems	Nervous system	Glutamatergic synapse	ko04724	PITC_018570	K01115	D-glutamine	C00064	2	https://www.kegg.jp/kegg-bin/show_pathway?ko04724+K01115+C00064
Metabolism	Biosynthesis of other secondary metabolites	Isoquinoline alkaloid biosynthesis	ko00950	PITC_023260	K00274	Stylopine	C05175	2	https://www.kegg.jp/kegg-bin/show_pathway?ko00950+K00274+C05175
Metabolism	Xenobiotics biodegradation and metabolism	Aminobenzoate degradation	ko00627	PITC_004170	K07511	4-aminophenol	C02372	2	https://www.kegg.jp/kegg-bin/show_pathway?ko00627+K07511+C02372
Metabolism	Metabolism of terpenoids and polyketides	Terpenoid backbone biosynthesis	ko00900	PITC_028570	K01641	Pyruvate	C00022	2	https://www.kegg.jp/kegg-bin/show_pathway?ko00900+K01641+C00022
Cellular Processes	Cell motility	Regulation of actin cytoskeleton	ko04810	PITC_076020	K05765	Acetylcholine	C01996	2	https://www.kegg.jp/kegg-bin/show_pathway?ko04810+K05765+C01996
Metabolism	Energy metabolism	Oxidative phosphorylation	ko00190	PITC_050380	K03885	Succinate	C00042	2	https://www.kegg.jp/kegg-bin/show_pathway?ko00190+K03885+C00042
